# Supplementary material for: (E)-N′-(5-Bromo-2-hy­droxy­benzyl­idene)-4-hy­droxy-3-meth­oxy­benzohydrazide methanol solvate
Source: Acta Crystallogr Sect E Struct Rep Online. 2010 Jun 16;66(Pt 7):o1662. doi: 10.1107/S1600536810022063 (PMC3006942; doi:10.1107/S1600536810022063)
Supplement: Supplementary file 2 [file e-66-o1662-Isup2.hkl]

# 
# h,k,l, Fc-squared, Fo-squared, sigma(Fo-squared) and status flag 
# 
data_I
_shelx_title ' P21n in P2(1)/n' 
_shelx_refln_list_code          4 
_shelx_F_calc_maximum      359.91 
_exptl_crystal_F_000       808.00 
_reflns_d_resolution_high  0.7949 
 
loop_ 
 _symmetry_equiv_pos_as_xyz 
 'x, y, z' 
 '-x+1/2, y+1/2, -z+1/2' 
 '-x, -y, -z' 
 'x-1/2, -y-1/2, z-1/2' 
 
_cell_length_a     7.4412 
_cell_length_b    17.5287 
_cell_length_c    12.5555 
_cell_angle_alpha  90.000 
_cell_angle_beta   91.200 
_cell_angle_gamma  90.000 
 
_shelx_F_squared_multiplier     1.000 
 
loop_ 
 _refln_index_h 
 _refln_index_k 
 _refln_index_l 
 _refln_F_squared_calc 
 _refln_F_squared_meas 
 _refln_F_squared_sigma 
 _refln_observed_status 
   2   0   0    20306.07    20325.77    289.05 o 
   4   0   0       61.60       53.97     16.79 o 
   6   0   0      512.86      447.37     39.58 o 
   8   0   0      290.62      299.84     44.38 o 
   1   1   0     1940.41     1868.00     61.17 o 
   2   1   0    58328.84    57610.77    947.51 o 
   3   1   0      985.46      923.51     24.59 o 
   4   1   0     4570.45     4516.79     70.38 o 
   5   1   0     1525.60     1512.83     32.28 o 
   6   1   0      696.09      675.95     36.59 o 
   7   1   0       86.21       89.24     20.30 o 
   8   1   0        0.80        3.83     19.92 o 
   9   1   0       25.54        6.06     24.07 o 
   0   2   0     2476.45     2669.80     43.18 o 
   1   2   0     4450.91     4530.32     51.71 o 
   2   2   0      706.29      697.47     14.00 o 
   3   2   0     7765.50     7881.94     77.51 o 
   4   2   0      418.48      457.69     14.50 o 
   5   2   0       10.92        8.65      7.62 o 
   6   2   0      258.88      258.11     18.07 o 
   7   2   0      373.04      385.55     29.18 o 
   8   2   0       79.72       70.94     31.78 o 
   9   2   0       66.29       87.55     27.99 o 
   1   3   0      418.99      458.44     16.74 o 
   2   3   0     1376.76     1416.88     18.85 o 
   3   3   0     7355.06     7266.28     76.72 o 
   4   3   0     1864.43     1823.63     31.94 o 
   5   3   0     1024.70     1060.78     52.17 o 
   6   3   0        4.66       13.50     11.37 o 
   7   3   0       93.24      127.50     35.98 o 
   8   3   0       89.78       70.81     52.17 o 
   9   3   0        1.92        2.40     35.98 o 
   0   4   0     5570.61     5768.98     92.35 o 
   1   4   0     9904.30     9749.80     85.60 o 
   2   4   0     2548.80     2653.42     32.97 o 
   3   4   0       36.49       32.48      6.86 o 
   4   4   0        2.05       10.65      7.55 o 
   5   4   0      413.76      434.92     21.94 o 
   6   4   0      280.05      281.44     18.30 o 
   7   4   0       15.19        7.20     18.22 o 
   8   4   0       60.27       24.59     22.05 o 
   9   4   0       10.12       11.50     23.70 o 
   1   5   0     3138.35     3173.87     36.69 o 
   2   5   0     1282.45     1217.24     26.83 o 
   3   5   0       71.34       82.68      9.50 o 
   4   5   0     2423.18     2460.27     42.49 o 
   5   5   0      131.12      142.33     18.56 o 
   6   5   0      673.67      652.88     47.38 o 
   7   5   0      145.74      122.55     58.17 o 
   8   5   0       10.09       -6.25     20.30 o 
   9   5   0        2.06       -7.73     26.39 o 
   0   6   0     7209.73     7170.42     81.76 o 
   1   6   0     4887.71     4756.28     51.21 o 
   2   6   0     5738.04     5695.99     84.77 o 
   3   6   0      330.40      336.01     24.58 o 
   4   6   0      443.91      446.83     23.87 o 
   5   6   0       79.29       94.50     29.62 o 
   6   6   0       24.36       16.82     16.52 o 
   7   6   0      266.85      305.86     28.33 o 
   8   6   0      195.44      244.90     30.50 o 
   1   7   0     2198.21     2156.96     28.19 o 
   2   7   0      666.08      666.71     18.67 o 
   3   7   0     5666.48     5373.98     55.27 o 
   4   7   0       51.75       35.71      9.91 o 
   5   7   0     2048.73     2080.89     51.73 o 
   6   7   0      228.72      207.66     29.38 o 
   7   7   0       85.16       85.97     22.19 o 
   8   7   0       12.98       32.14     21.26 o 
   0   8   0      237.11      209.65     12.10 o 
   1   8   0    12105.17    12475.09    120.49 o 
   2   8   0       28.84       18.36      7.55 o 
   3   8   0     3764.21     3747.30     62.63 o 
   4   8   0       17.64       16.59      8.36 o 
   5   8   0      399.79      418.40     37.56 o 
   6   8   0      416.59      387.52     44.98 o 
   7   8   0      355.46      372.48     31.93 o 
   8   8   0        2.50      -12.59     16.96 o 
   1   9   0       52.71       55.43      6.64 o 
   2   9   0     1079.99     1054.02     36.18 o 
   3   9   0      693.63      718.99     22.79 o 
   4   9   0     2192.14     2125.83     35.07 o 
   5   9   0     1234.26     1205.50     33.01 o 
   6   9   0      152.80      155.34     22.18 o 
   7   9   0       13.81       21.15     16.02 o 
   8   9   0        2.96        4.80     22.90 o 
   0  10   0     8396.28     8152.02    166.11 o 
   1  10   0      374.82      408.24     23.37 o 
   2  10   0     3148.44     2976.45     39.11 o 
   3  10   0      136.41      139.20     11.47 o 
   4  10   0        4.12       21.36      9.57 o 
   5  10   0        4.10       -2.63     11.91 o 
   6  10   0      147.22      170.14     19.56 o 
   7  10   0        0.68       19.40     16.53 o 
   8  10   0       59.49       56.37     28.33 o 
   1  11   0      598.11      588.85     15.56 o 
   2  11   0     2795.93     2785.74     45.19 o 
   3  11   0      846.83      825.63     23.04 o 
   4  11   0      628.26      604.88     24.87 o 
   5  11   0      468.15      488.56     32.55 o 
   6  11   0      357.13      394.42     31.90 o 
   7  11   0       12.76        5.20     25.07 o 
   8  11   0        0.92      -10.43     24.59 o 
   0  12   0     1590.77     1596.20     36.30 o 
   1  12   0     2957.90     2977.70     46.11 o 
   2  12   0      242.94      251.03     16.15 o 
   3  12   0      576.08      610.86     21.11 o 
   4  12   0       38.33       42.36     10.99 o 
   5  12   0      107.87      132.21     15.26 o 
   6  12   0        1.25        3.06     15.97 o 
   7  12   0      279.64      302.45     43.87 o 
   1  13   0      842.19      839.49     34.22 o 
   2  13   0      371.83      357.12     18.89 o 
   3  13   0     2169.46     2094.56     54.39 o 
   4  13   0      645.02      692.52     22.57 o 
   5  13   0     1624.39     1562.90     33.12 o 
   6  13   0       32.40       57.11     22.16 o 
   7  13   0      136.55      124.22     23.83 o 
   0  14   0     2060.93     2136.08     74.36 o 
   1  14   0     4288.67     4153.98     79.57 o 
   2  14   0     4085.47     4069.78     61.76 o 
   3  14   0     1377.51     1332.18     80.21 o 
   4  14   0       70.64       69.31     14.27 o 
   5  14   0        1.14       -3.67     12.29 o 
   6  14   0      198.62      285.66     25.92 o 
   7  14   0       19.28       23.75     25.27 o 
   1  15   0       80.50       97.15     14.70 o 
   2  15   0      893.68      897.83     36.59 o 
   3  15   0       65.86       72.35     16.15 o 
   4  15   0     2234.40     2205.75     87.61 o 
   5  15   0        3.77        0.12     13.97 o 
   6  15   0       47.52       69.71     21.19 o 
   0  16   0      454.68      467.76     44.38 o 
   1  16   0     2434.45     2326.08     64.77 o 
   2  16   0      905.28      972.92     32.68 o 
   3  16   0      257.00      283.28     32.46 o 
   4  16   0        0.07        2.72     16.15 o 
   5  16   0       14.67       13.72     16.08 o 
   6  16   0      156.08      203.77     25.67 o 
   1  17   0     1215.69     1162.01     55.77 o 
   2  17   0       20.22       14.53     17.49 o 
   3  17   0      999.65     1017.91     36.69 o 
   4  17   0       48.71       20.53     18.20 o 
   5  17   0      789.95      829.71     33.61 o 
   0  18   0      261.69      254.27     40.78 o 
   1  18   0     1210.00     1151.29     46.21 o 
   2  18   0       99.18       79.44     23.99 o 
   3  18   0       44.68       56.89     18.50 o 
   4  18   0       13.94       -4.20     22.47 o 
   5  18   0       67.30       42.77     19.38 o 
   1  19   0        2.18       28.27     20.66 o 
   2  19   0      471.53      405.39     77.96 o 
   3  19   0      219.20      162.83     29.54 o 
   4  19   0      218.49      252.88     27.20 o 
   0  20   0     1639.37     1721.10     85.16 o 
   1  20   0        0.46        0.68     22.46 o 
   2  20   0      302.40      325.52     32.64 o 
   3  20   0       60.93       42.45     26.99 o 
   1  21   0      197.15      241.10     33.43 o 
   2  21   0      564.81      634.30     43.67 o 
  -7   0   1        2.05       19.73     16.90 o 
  -5   0   1     1690.78     1619.15     58.77 o 
  -3   0   1     5419.49     5388.78     99.55 o 
  -1   0   1     2880.05     3044.01     49.17 o 
   1   0   1       27.68       67.16      7.20 o 
   3   0   1     1494.59     1665.93     50.37 o 
   5   0   1     2278.65     2425.13     76.76 o 
   7   0   1      841.04      821.57     57.57 o 
   9   0   1       19.72       27.59     33.58 o 
  -8   1   1      135.75      170.39     22.03 o 
  -7   1   1      227.89      212.72     19.32 o 
  -6   1   1     1536.22     1441.59     54.86 o 
  -5   1   1     1432.09     1383.13     31.15 o 
  -4   1   1     2032.65     2064.29     42.38 o 
  -3   1   1      796.39      786.47     22.05 o 
  -2   1   1     9595.24     9997.22    152.92 o 
  -1   1   1       70.89       76.13      3.75 o 
   0   1   1       32.57       39.62      2.54 o 
   1   1   1     7538.68     7263.77    503.74 o 
   2   1   1     1410.70     1307.80     49.77 o 
   3   1   1       64.14       66.19     11.39 o 
   4   1   1     1423.84     1396.16     55.77 o 
   5   1   1       21.17       21.49     11.90 o 
   6   1   1      310.86      310.89     25.01 o 
   7   1   1      446.57      458.49     25.38 o 
   8   1   1       35.61       39.49     40.18 o 
   9   1   1      103.96      110.48     58.77 o 
  -8   2   1      207.24      187.17     23.73 o 
  -7   2   1        0.04        8.40     19.19 o 
  -6   2   1       58.84       78.45     13.38 o 
  -5   2   1      103.25      113.40     16.97 o 
  -4   2   1      369.59      335.63     12.88 o 
  -3   2   1      173.91      170.70      9.86 o 
  -2   2   1     8987.41     8753.15     78.89 o 
  -1   2   1       33.70       35.80      2.81 o 
   0   2   1      127.10      126.88      6.60 o 
   1   2   1      644.37      684.27     15.27 o 
   2   2   1      945.83      939.89     17.20 o 
   3   2   1     2446.86     2390.27     32.80 o 
   4   2   1     4990.84     4814.29     67.34 o 
   5   2   1      122.65      114.53     10.84 o 
   6   2   1       11.84       16.37     17.39 o 
   7   2   1        9.69        9.07     21.59 o 
   8   2   1        2.61      -22.36     19.07 o 
   9   2   1       14.10        4.18     24.55 o 
  -9   3   1        8.48        0.00     32.38 o 
  -8   3   1      101.61      109.18     19.99 o 
  -7   3   1      121.76      118.20     22.00 o 
  -6   3   1      291.29      312.10     22.27 o 
  -5   3   1      204.63      194.72     14.30 o 
  -4   3   1       40.66       45.47      8.52 o 
  -3   3   1        0.66        5.86      5.74 o 
  -2   3   1     2674.66     2718.83     28.14 o 
  -1   3   1       18.98       24.42      3.26 o 
   0   3   1     5863.74     5865.81     56.46 o 
   1   3   1      502.10      518.81     13.57 o 
   2   3   1     2055.88     1996.70     28.02 o 
   3   3   1      137.61      152.77     10.64 o 
   4   3   1       13.40       13.91      7.40 o 
   5   3   1        0.94      -12.18      8.12 o 
   6   3   1      532.53      555.48     30.53 o 
   7   3   1       70.62       87.84     28.78 o 
   8   3   1       29.13       30.51     22.00 o 
   9   3   1        1.25      -11.99     23.03 o 
  -9   4   1      116.94       96.92     26.62 o 
  -8   4   1       15.54       10.32     35.38 o 
  -7   4   1       15.49       13.31     21.59 o 
  -6   4   1      121.12      121.91     21.39 o 
  -5   4   1      798.21      805.40     24.91 o 
  -4   4   1      735.91      706.96     38.32 o 
  -3   4   1     2222.54     2055.33     39.77 o 
  -2   4   1       20.28       28.61      4.13 o 
  -1   4   1       17.22       28.59      3.72 o 
   0   4   1       16.06       11.71      3.42 o 
   1   4   1      820.99      864.83     19.51 o 
   2   4   1     2073.89     2126.70     27.56 o 
   3   4   1     3684.95     3685.17    115.79 o 
   4   4   1      857.73      872.07     29.15 o 
   5   4   1     1674.57     1604.86     66.46 o 
   6   4   1      243.60      231.48     22.85 o 
   7   4   1       28.74        8.37     18.10 o 
   8   4   1        2.99       22.30     23.99 o 
   9   4   1       40.87       71.94     28.40 o 
  -9   5   1       62.87       34.98     43.18 o 
  -8   5   1       23.79       28.33     21.00 o 
  -7   5   1      990.23      960.14     34.33 o 
  -6   5   1       59.84       38.93     12.91 o 
  -5   5   1      506.61      456.02     35.96 o 
  -4   5   1        5.68       16.80      8.25 o 
  -3   5   1      602.50      648.23     17.48 o 
  -2   5   1      683.89      680.19     14.32 o 
  -1   5   1     2337.62     2425.19     26.49 o 
   0   5   1      587.82      665.98     11.88 o 
   1   5   1    17710.49    17312.17    163.58 o 
   2   5   1        6.92        5.50      4.15 o 
   3   5   1      950.14      904.23     15.61 o 
   4   5   1       21.85       14.95      8.61 o 
   5   5   1     1444.56     1469.71     88.88 o 
   6   5   1       18.77       27.39     15.67 o 
   7   5   1      602.42      727.28     39.43 o 
   8   5   1        0.02        9.59     22.05 o 
   9   5   1      101.34       59.60     27.55 o 
  -8   6   1        1.46        2.87     21.61 o 
  -7   6   1       13.32        0.78     15.15 o 
  -6   6   1       14.52        9.80     14.65 o 
  -5   6   1     1323.87     1285.73     38.90 o 
  -4   6   1      304.34      288.35     15.57 o 
  -3   6   1     2155.06     2018.68     28.42 o 
  -2   6   1     2215.98     2155.51     27.84 o 
  -1   6   1     3379.99     3373.09     34.54 o 
   0   6   1     1207.98     1247.08     23.40 o 
   1   6   1        5.95        9.00      4.75 o 
   2   6   1      174.30      171.16      8.04 o 
   3   6   1     7105.21     7002.71     57.18 o 
   4   6   1      275.26      272.90     15.16 o 
   5   6   1     2206.22     2126.87     62.57 o 
   6   6   1      192.11      204.12     31.18 o 
   7   6   1      162.13      168.13     25.44 o 
   8   6   1        0.05      -24.18     21.15 o 
  -8   7   1       70.94      104.21     50.97 o 
  -7   7   1       64.21       71.19     16.79 o 
  -6   7   1      419.81      402.75     19.89 o 
  -5   7   1       17.33       15.59      9.45 o 
  -4   7   1      512.95      474.16     16.84 o 
  -3   7   1      594.31      612.73     15.29 o 
  -2   7   1      758.38      739.19     16.74 o 
  -1   7   1      498.14      494.31     12.71 o 
   0   7   1     3754.13     3565.81     40.94 o 
   1   7   1      583.38      655.28     21.95 o 
   2   7   1     1525.31     1443.34     25.10 o 
   3   7   1     2885.52     3067.59     52.73 o 
   4   7   1      438.31      441.23     24.28 o 
   5   7   1       18.65        0.55     10.55 o 
   6   7   1       83.54       99.67     19.45 o 
   7   7   1        1.93      -10.79     17.81 o 
   8   7   1      128.25      219.93     76.16 o 
  -8   8   1       10.56       19.39     23.22 o 
  -7   8   1       53.16       17.01     16.32 o 
  -6   8   1       50.06       24.64     12.10 o 
  -5   8   1      207.31      184.39     13.77 o 
  -4   8   1     2008.83     1920.64     29.30 o 
  -3   8   1     2983.85     3081.98     39.67 o 
  -2   8   1     2679.02     2609.82     33.81 o 
  -1   8   1     1713.84     1795.87     25.59 o 
   0   8   1      235.03      224.75      9.69 o 
   1   8   1     2124.15     2545.39     52.51 o 
   2   8   1     1976.22     1967.44     26.68 o 
   3   8   1     1725.90     1760.02     24.03 o 
   4   8   1     2231.23     2199.08     34.93 o 
   5   8   1       72.81       67.62     17.37 o 
   6   8   1      670.88      657.92     52.77 o 
   7   8   1        3.90       22.79     20.35 o 
   8   8   1       12.01       16.23     24.42 o 
  -8   9   1       58.88       75.89     26.13 o 
  -7   9   1      338.91      332.18     25.85 o 
  -6   9   1      309.03      316.85     19.32 o 
  -5   9   1     2003.04     1931.75     36.27 o 
  -4   9   1      316.90      330.18     15.92 o 
  -3   9   1       10.87        9.86      7.90 o 
  -2   9   1      155.88      165.47     10.72 o 
  -1   9   1     7377.40     7626.75     72.80 o 
   0   9   1     1603.54     1566.18     24.93 o 
   1   9   1     5865.25     6113.89     93.41 o 
   2   9   1      125.63      101.57      9.70 o 
   3   9   1        8.13       12.31     11.80 o 
   4   9   1      267.01      272.58     15.21 o 
   5   9   1      223.57      222.86     47.38 o 
   6   9   1      256.31      260.68     26.98 o 
   7   9   1      214.88      274.06     49.77 o 
   8   9   1        9.05        1.84     23.57 o 
  -8  10   1       27.04       34.86     38.38 o 
  -7  10   1       54.66       41.38     28.19 o 
  -6  10   1       56.14       46.25     13.38 o 
  -5  10   1      673.67      720.07     33.80 o 
  -4  10   1        0.38      -11.66      7.77 o 
  -3  10   1     3694.51     3595.08     48.11 o 
  -2  10   1       96.10       87.97      9.83 o 
  -1  10   1      942.02      973.64     25.72 o 
   0  10   1       10.08       22.60      5.77 o 
   1  10   1     1873.14     1918.20     27.15 o 
   2  10   1      890.40      865.32     79.16 o 
   3  10   1     2729.94     2637.40     44.14 o 
   4  10   1      192.37      198.89     14.46 o 
   5  10   1      397.10      405.93     43.18 o 
   6  10   1      136.59      162.88     31.78 o 
   7  10   1       16.87       45.45     59.97 o 
   8  10   1        6.72       -0.89     25.01 o 
  -8  11   1       57.13       58.81     27.83 o 
  -7  11   1      171.07      159.30     37.18 o 
  -6  11   1      135.36      143.82     47.52 o 
  -5  11   1      240.85      243.79     17.36 o 
  -4  11   1        3.64        6.01      9.05 o 
  -3  11   1       52.88       53.23     19.74 o 
  -2  11   1      588.74      594.46     19.18 o 
  -1  11   1      954.07      887.84     29.19 o 
   0  11   1     2010.81     1875.04     45.18 o 
   1  11   1     1076.41     1029.13     20.79 o 
   2  11   1     1430.50     1376.02     71.36 o 
   3  11   1       58.64       87.43     26.39 o 
   4  11   1       18.09       14.98     10.77 o 
   5  11   1      176.08      177.87     44.98 o 
   6  11   1      159.25      158.59     24.07 o 
   7  11   1      235.32      230.98     35.38 o 
   8  11   1      109.21       40.39     29.87 o 
  -7  12   1       26.73       27.67     23.31 o 
  -6  12   1        4.93        0.85     16.53 o 
  -5  12   1       69.07       69.69     14.29 o 
  -4  12   1     2367.08     2354.94     37.03 o 
  -3  12   1        4.03       -1.72      9.01 o 
  -2  12   1     2775.39     2700.72     41.55 o 
  -1  12   1       50.12       41.71     12.50 o 
   0  12   1       19.54       29.60      8.31 o 
   1  12   1       86.53      107.79     12.48 o 
   2  12   1     4076.98     3951.66     57.63 o 
   3  12   1      474.00      511.40     27.95 o 
   4  12   1      870.18      854.67     41.89 o 
   5  12   1       68.61       67.23     24.33 o 
   6  12   1      189.67      268.52     50.97 o 
   7  12   1        0.62      -23.82     16.77 o 
  -7  13   1        7.83       -4.73     23.70 o 
  -6  13   1      681.01      704.68     33.68 o 
  -5  13   1      220.54      231.70     16.58 o 
  -4  13   1     1825.65     1773.16     33.30 o 
  -3  13   1       41.36       37.70     11.21 o 
  -2  13   1     2348.47     2310.14     59.68 o 
  -1  13   1      925.16     1002.67     46.64 o 
   0  13   1     7633.71     7631.08     85.28 o 
   1  13   1       12.14       30.35     10.74 o 
   2  13   1      133.34      156.66     23.92 o 
   3  13   1      303.17      300.86     19.59 o 
   4  13   1       32.57       24.80     12.20 o 
   5  13   1       25.30       26.11     16.02 o 
   6  13   1      244.31      252.62     25.06 o 
   7  13   1       14.10       15.09     25.89 o 
  -7  14   1       17.95       68.92     27.95 o 
  -6  14   1        7.76       26.19     17.63 o 
  -5  14   1       27.70       55.16     13.43 o 
  -4  14   1     1202.24     1173.27     31.67 o 
  -3  14   1       25.61       22.09     14.07 o 
  -2  14   1     3959.74     3999.01     61.58 o 
  -1  14   1      210.82      220.86     16.72 o 
   0  14   1      764.52      737.74     53.97 o 
   1  14   1      420.40      419.51     30.19 o 
   2  14   1     1222.28     1205.74     33.18 o 
   3  14   1       62.25       58.99     16.06 o 
   4  14   1      227.05      227.35     18.28 o 
   5  14   1      382.57      367.21     26.49 o 
   6  14   1      183.13      162.03     23.03 o 
   7  14   1        2.48       24.40     21.18 o 
  -6  15   1        0.15        5.09     24.55 o 
  -5  15   1       20.26       31.40     15.81 o 
  -4  15   1       57.51       36.58     14.60 o 
  -3  15   1      536.57      545.88     43.01 o 
  -2  15   1      232.57      261.59     19.56 o 
  -1  15   1      261.50      291.99     18.67 o 
   0  15   1      293.84      293.74     39.58 o 
   1  15   1       82.16       76.76     36.58 o 
   2  15   1      161.90      174.96     17.98 o 
   3  15   1     1213.31     1154.18     35.27 o 
   4  15   1        1.71      -15.75     13.17 o 
   5  15   1      144.43      126.06     18.52 o 
   6  15   1        1.03        5.89     18.47 o 
  -6  16   1        0.79       18.34     24.92 o 
  -5  16   1       79.61       71.14     16.25 o 
  -4  16   1      613.53      651.54     31.79 o 
  -3  16   1       17.46        6.71     18.49 o 
  -2  16   1      286.99      303.27     22.07 o 
  -1  16   1      254.72      223.96     24.07 o 
   0  16   1      426.95      365.36     39.58 o 
   1  16   1      222.17      209.97     42.58 o 
   2  16   1      393.77      365.32     23.58 o 
   3  16   1      400.34      439.41     25.77 o 
   4  16   1       86.88      106.36     19.51 o 
   5  16   1      426.16      422.14     26.54 o 
   6  16   1       66.38       41.42     22.18 o 
  -5  17   1       25.44       19.42     17.23 o 
  -4  17   1       58.75       63.25     18.87 o 
  -3  17   1       97.58       97.79     18.92 o 
  -2  17   1      557.93      532.90     27.13 o 
  -1  17   1       30.98       14.39     18.10 o 
   0  17   1     1911.81     1857.23     54.28 o 
   1  17   1      214.62      233.80     25.40 o 
   2  17   1      607.41      646.65     37.73 o 
   3  17   1       48.29       70.65     18.43 o 
   4  17   1        0.38      -12.00     16.02 o 
   5  17   1       13.03        1.00     18.75 o 
  -5  18   1       78.64      103.66     27.18 o 
  -4  18   1      494.21      538.77     32.29 o 
  -3  18   1       78.07       61.84     30.12 o 
  -2  18   1      465.87      535.36     35.59 o 
  -1  18   1      185.89      185.02     39.58 o 
   0  18   1        3.55       13.00     18.10 o 
   1  18   1       18.65       18.59     18.66 o 
   2  18   1      545.94      473.46     60.57 o 
   3  18   1      152.07      154.27     32.90 o 
   4  18   1      401.83      470.50     42.89 o 
   5  18   1       46.10       52.47     23.20 o 
  -4  19   1        0.37       -8.80     17.98 o 
  -3  19   1       70.26       78.32     22.42 o 
  -2  19   1       45.05      104.71     23.89 o 
  -1  19   1     1015.20      966.62     46.55 o 
   0  19   1      235.61      184.07     26.98 o 
   1  19   1     1204.84     1179.88     50.02 o 
   2  19   1      268.38      282.57     30.88 o 
   3  19   1      370.14      385.11     34.28 o 
   4  19   1       10.23       34.15     20.75 o 
  -3  20   1      708.90      728.57     51.57 o 
  -2  20   1       13.38       18.69     26.39 o 
  -1  20   1      280.43      351.90     34.74 o 
   0  20   1        0.97       -3.23     22.00 o 
   1  20   1      112.80       94.95     25.86 o 
   2  20   1       41.70       77.11     25.86 o 
   3  20   1      495.38      492.48     40.22 o 
  -2  21   1      114.46       98.40     27.83 o 
  -1  21   1      137.05      140.90     29.68 o 
   0  21   1      283.48      258.46     37.78 o 
   1  21   1      525.42      625.51     42.38 o 
   2  21   1      192.74      181.82     31.34 o 
  -6   0   2     2370.50     2406.13     53.41 o 
  -4   0   2     1451.79     1412.86     32.58 o 
  -2   0   2   129534.87   117716.89   2271.01 o 
   0   0   2    25885.00    23386.57    319.03 o 
   2   0   2    28017.81    27019.26    408.39 o 
   4   0   2      863.30      770.00     40.78 o 
   6   0   2      142.12      182.30     31.18 o 
   8   0   2      150.95      135.53     38.38 o 
  -8   1   2       25.56       80.36     31.18 o 
  -7   1   2        1.98      -13.04      9.93 o 
  -6   1   2      152.63      180.40     12.42 o 
  -5   1   2       79.31       97.11      8.78 o 
  -4   1   2    21764.81    21622.43    161.30 o 
  -3   1   2      251.61      284.02     10.73 o 
  -2   1   2    23021.63    23261.16    162.88 o 
  -1   1   2     7878.21     8075.34     60.47 o 
   0   1   2     6689.61     6802.56    185.90 o 
   1   1   2     1655.48     1737.60     30.03 o 
   2   1   2      935.04      949.90     23.75 o 
   3   1   2      294.67      245.31     17.39 o 
   4   1   2     3889.86     3883.32     53.77 o 
   5   1   2      206.07      181.49     19.45 o 
   6   1   2      534.89      605.89    126.53 o 
   7   1   2        2.53       18.81     14.44 o 
   8   1   2        1.56        4.15     20.14 o 
   9   1   2        2.36       58.92     21.44 o 
  -8   2   2      166.90      131.93     33.58 o 
  -7   2   2      272.76      277.66     24.76 o 
  -6   2   2      710.25      663.05     18.81 o 
  -5   2   2       76.68       70.83      8.23 o 
  -4   2   2     1749.11     1728.76     23.24 o 
  -3   2   2      428.30      416.18     14.75 o 
  -2   2   2     4845.61     5076.86     48.15 o 
  -1   2   2     1018.49     1004.14     25.50 o 
   0   2   2     2325.68     2310.40     27.64 o 
   1   2   2    17329.21    17000.35    109.51 o 
   2   2   2       12.54       11.59      4.85 o 
   3   2   2     3980.03     3770.25     47.75 o 
   4   2   2       28.82       24.61      6.80 o 
   5   2   2        2.86       -1.60     12.64 o 
   6   2   2      426.53      454.79     28.80 o 
   7   2   2      232.21      284.92     27.55 o 
   8   2   2       22.52       26.00     22.46 o 
   9   2   2       13.74        1.83     24.16 o 
  -9   3   2       20.48       43.18     33.58 o 
  -8   3   2        4.84        1.20     20.35 o 
  -7   3   2       14.97       10.22     12.31 o 
  -6   3   2      178.20      178.05     14.08 o 
  -5   3   2     2402.61     2373.71     30.81 o 
  -4   3   2      153.59      174.56      8.95 o 
  -3   3   2     5954.08     5749.98     72.22 o 
  -2   3   2     1457.28     1465.83     16.73 o 
  -1   3   2    22001.10    22353.99    260.02 o 
   0   3   2      480.93      484.32      8.97 o 
   1   3   2      419.88      456.61     11.53 o 
   2   3   2      628.13      593.24     14.99 o 
   3   3   2     1289.71     1213.10     19.01 o 
   4   3   2        7.35       -2.51      6.83 o 
   5   3   2     3114.08     3330.50    173.91 o 
   6   3   2      496.93      566.73     32.23 o 
   7   3   2      200.29      220.82     26.62 o 
   8   3   2       57.06       44.98     23.75 o 
   9   3   2        2.31       43.06     26.62 o 
  -9   4   2        0.31       -6.00     32.38 o 
  -8   4   2      200.82      224.45     32.98 o 
  -7   4   2      409.76      433.45     21.54 o 
  -6   4   2      712.42      688.39     22.61 o 
  -5   4   2     1059.77     1108.47     29.95 o 
  -4   4   2      483.57      451.79     14.67 o 
  -3   4   2      175.77      179.80      7.39 o 
  -2   4   2     2022.71     1869.21     39.88 o 
  -1   4   2     3902.65     4036.84     42.13 o 
   0   4   2    13103.77    12755.83    164.63 o 
   1   4   2     4215.01     4060.37     53.41 o 
   2   4   2     5127.35     4861.94     71.33 o 
   3   4   2      455.18      442.88     12.40 o 
   4   4   2      250.87      245.52     12.80 o 
   5   4   2       62.84       59.28     16.19 o 
   6   4   2       28.08       13.79     16.11 o 
   7   4   2       92.79       74.85     25.79 o 
   8   4   2      216.80      226.71     30.50 o 
   9   4   2        0.49       40.29     25.36 o 
  -9   5   2       20.92       -6.00     33.58 o 
  -8   5   2        0.81      -17.39     17.81 o 
  -7   5   2      117.06      121.03     18.87 o 
  -6   5   2      289.52      313.78     21.81 o 
  -5   5   2       19.48       23.28      8.97 o 
  -4   5   2     3304.14     3225.98     52.62 o 
  -3   5   2      247.13      271.18     10.97 o 
  -2   5   2     8487.63     8345.02     70.13 o 
  -1   5   2      991.36     1015.98     22.59 o 
   0   5   2     5109.23     4973.45     49.61 o 
   1   5   2      194.30      195.06      9.45 o 
   2   5   2      442.29      428.95     12.24 o 
   3   5   2      713.92      781.47     16.25 o 
   4   5   2     2154.79     2080.40     43.70 o 
   5   5   2     1279.15     1287.53     41.53 o 
   6   5   2      725.94      722.39     36.47 o 
   7   5   2       23.58       52.09     20.77 o 
   8   5   2       96.30      121.75     25.86 o 
  -8   6   2       19.86       65.64     23.22 o 
  -7   6   2      101.81      131.68     23.41 o 
  -6   6   2      242.03      239.00     16.27 o 
  -5   6   2      464.69      424.19     17.74 o 
  -4   6   2      113.56      119.62     11.25 o 
  -3   6   2      192.28      182.37      9.11 o 
  -2   6   2       10.28        7.29      5.11 o 
  -1   6   2     1753.71     1681.02     39.18 o 
   0   6   2     2214.54     2271.02     26.30 o 
   1   6   2     9280.32     9155.14     85.85 o 
   2   6   2     3763.02     3805.48     87.60 o 
   3   6   2     6485.19     6642.20    103.86 o 
   4   6   2     1676.30     1655.93     29.95 o 
   5   6   2       45.04       77.25     16.52 o 
   6   6   2       54.35       57.09     29.38 o 
   7   6   2       65.48       86.27     23.31 o 
   8   6   2       13.70       40.11     34.18 o 
  -8   7   2        6.83        4.87     35.98 o 
  -7   7   2        4.97       -5.12     22.79 o 
  -6   7   2        4.14       -0.89     10.71 o 
  -5   7   2     1100.80     1128.28     30.91 o 
  -4   7   2      301.96      321.82     14.66 o 
  -3   7   2     6295.60     6091.38     66.18 o 
  -2   7   2     1046.55      992.50     20.77 o 
  -1   7   2    10356.12    10665.27     86.24 o 
   0   7   2      775.23      876.35     16.22 o 
   1   7   2     2061.35     2307.10     32.65 o 
   2   7   2     3103.40     3400.64     54.74 o 
   3   7   2     1347.76     1287.83     30.49 o 
   4   7   2      186.20      207.61     19.01 o 
   5   7   2     1027.33      981.09     55.17 o 
   6   7   2       45.40       40.23     18.60 o 
   7   7   2       53.38       48.68     25.19 o 
   8   7   2        0.38        9.71     30.58 o 
  -8   8   2       64.05       65.10     25.77 o 
  -7   8   2      483.82      489.80    119.94 o 
  -6   8   2       23.21       28.75     11.93 o 
  -5   8   2      278.55      270.00     20.77 o 
  -4   8   2      112.76      103.41      9.48 o 
  -3   8   2      122.71      119.34     10.06 o 
  -2   8   2       23.66       30.26      6.88 o 
  -1   8   2     4196.41     4077.71     43.24 o 
   0   8   2       38.37       47.99      7.31 o 
   1   8   2    11723.67    11786.43    109.60 o 
   2   8   2      137.35      134.40     11.89 o 
   3   8   2     1097.18     1109.37     19.96 o 
   4   8   2      422.84      421.95     17.33 o 
   5   8   2        1.78       22.08     16.52 o 
   6   8   2       35.75       35.84     18.60 o 
   7   8   2      251.59      291.87     30.74 o 
   8   8   2       70.95       56.60     26.25 o 
  -8   9   2       31.99       43.29     30.58 o 
  -7   9   2      101.45      116.36     24.75 o 
  -6   9   2       77.57       64.01     13.59 o 
  -5   9   2      472.85      462.84     19.62 o 
  -4   9   2      734.79      715.08     19.41 o 
  -3   9   2     1530.46     1497.95     27.66 o 
  -2   9   2     2758.37     2690.96     36.30 o 
  -1   9   2     1939.97     2034.81     29.25 o 
   0   9   2     1372.38     1421.56     26.66 o 
   1   9   2       19.55        3.56      6.86 o 
   2   9   2        9.63       25.74      8.46 o 
   3   9   2     2427.79     2585.90     45.34 o 
   4   9   2      263.62      282.67     19.91 o 
   5   9   2      305.82      265.90     30.58 o 
   6   9   2      168.88      203.93     26.25 o 
   7   9   2      138.61      140.46     65.97 o 
   8   9   2        7.70       11.27     23.22 o 
  -8  10   2       95.77       99.58     33.58 o 
  -7  10   2       12.99      -15.88     32.38 o 
  -6  10   2      636.02      684.84     30.83 o 
  -5  10   2      107.47       97.66     12.98 o 
  -4  10   2      360.71      364.08     15.46 o 
  -3  10   2       76.18       67.58     13.73 o 
  -2  10   2     1156.21     1187.06     26.49 o 
  -1  10   2       94.08       88.66      9.28 o 
   0  10   2     6680.72     6377.14     80.83 o 
   1  10   2      234.89      259.99     13.74 o 
   2  10   2     4631.92     4339.29     88.47 o 
   3  10   2        1.04       26.39     13.57 o 
   4  10   2      809.78      779.98     23.44 o 
   5  10   2        0.02       -2.61     16.52 o 
   6  10   2       46.45       86.43     24.59 o 
   7  10   2       62.25       37.00     27.59 o 
   8  10   2      106.71      143.43     30.95 o 
  -8  11   2        3.98       27.59     39.58 o 
  -7  11   2        0.73       -5.84     49.17 o 
  -6  11   2        9.76       15.20     16.72 o 
  -5  11   2      178.44      196.41     16.79 o 
  -4  11   2     2613.55     2570.69     37.26 o 
  -3  11   2     2127.42     2164.54     83.96 o 
  -2  11   2     4189.51     4168.27     63.01 o 
  -1  11   2     1024.89     1010.17     22.48 o 
   0  11   2      522.25      483.21     19.74 o 
   1  11   2       58.73       55.38      9.86 o 
   2  11   2      299.34      282.76     41.38 o 
   3  11   2     1287.51     1257.86     40.22 o 
   4  11   2     1944.80     1874.43     43.37 o 
   5  11   2      259.52      312.73     27.10 o 
   6  11   2      262.95      278.72     53.97 o 
   7  11   2       30.02       17.69     23.31 o 
  -7  12   2      391.45      385.16     38.58 o 
  -6  12   2        4.09        6.15     16.38 o 
  -5  12   2      406.88      387.23     18.68 o 
  -4  12   2      258.45      280.28     15.48 o 
  -3  12   2       48.76       46.94     11.64 o 
  -2  12   2      123.27      122.59     16.45 o 
  -1  12   2     2617.73     2644.23     43.29 o 
   0  12   2      556.14      569.98     16.69 o 
   1  12   2     5931.92     5757.98    147.05 o 
   2  12   2      186.20      172.38     19.45 o 
   3  12   2     1123.19     1036.38     37.29 o 
   4  12   2        6.05        5.90     18.35 o 
   5  12   2       27.56       24.89     14.93 o 
   6  12   2       15.61        2.88     19.59 o 
   7  12   2      161.99      211.42     30.95 o 
  -7  13   2      105.80      151.03     30.50 o 
  -6  13   2      248.19      270.57     25.38 o 
  -5  13   2     1086.75     1115.41     28.57 o 
  -4  13   2      598.11      615.26     21.83 o 
  -3  13   2     2749.97     2768.32     50.90 o 
  -2  13   2      261.04      290.43     16.57 o 
  -1  13   2     1272.50     1214.33     36.90 o 
   0  13   2       38.18       50.07     10.91 o 
   1  13   2      255.46      245.01     30.05 o 
   2  13   2      879.24      877.88     35.19 o 
   3  13   2     1438.01     1348.50     87.55 o 
   4  13   2      677.53      714.40     30.44 o 
   5  13   2     1271.40     1299.10     41.51 o 
   6  13   2      323.61      322.82     56.97 o 
   7  13   2      179.85      234.26     44.38 o 
  -7  14   2       74.76       88.75     31.38 o 
  -6  14   2      374.57      402.59     30.06 o 
  -5  14   2        6.82       10.56     12.52 o 
  -4  14   2       10.01        5.64     12.84 o 
  -3  14   2      306.24      298.79     18.64 o 
  -2  14   2       67.98       51.96     16.49 o 
  -1  14   2      990.72     1023.80     28.97 o 
   0  14   2     7345.11     7285.69    159.04 o 
   1  14   2     2292.57     2349.39     43.39 o 
   2  14   2      986.38      963.26     30.14 o 
   3  14   2     1324.12     1329.58     45.77 o 
   4  14   2      105.13       88.66     17.66 o 
   5  14   2      123.31      104.32     20.06 o 
   6  14   2       30.32       53.37     24.59 o 
   7  14   2       93.65       96.39     28.33 o 
  -6  15   2       65.42       63.68     21.92 o 
  -5  15   2       50.88       30.61     18.87 o 
  -4  15   2      422.75      448.91     22.85 o 
  -3  15   2       13.91        6.97     12.19 o 
  -2  15   2     2851.05     2960.57     53.41 o 
  -1  15   2      370.03      409.24     21.32 o 
   0  15   2      824.52      780.06     34.78 o 
   1  15   2       11.77       12.50     24.59 o 
   2  15   2     1126.99     1033.38     32.18 o 
   3  15   2       58.20       86.58     16.81 o 
   4  15   2      182.03      196.59     18.18 o 
   5  15   2        0.15       14.35     14.54 o 
   6  15   2       31.89       24.13     19.36 o 
  -6  16   2      163.21      182.93     33.43 o 
  -5  16   2       20.02       25.13     19.82 o 
  -4  16   2       88.53       79.33     16.52 o 
  -3  16   2      309.92      319.26     26.06 o 
  -2  16   2       35.30       48.45     14.57 o 
  -1  16   2     1079.85     1043.35     31.83 o 
   0  16   2     1738.40     1714.23     50.02 o 
   1  16   2      717.72      682.24     85.16 o 
   2  16   2      502.34      530.02     25.69 o 
   3  16   2     1026.47     1031.48     35.05 o 
   4  16   2       23.69        5.01     13.92 o 
   5  16   2        2.17      -12.11     14.63 o 
   6  16   2        1.09       -6.42     18.67 o 
  -5  17   2      390.08      407.76     31.31 o 
  -4  17   2       14.91       -3.12     21.60 o 
  -3  17   2     2219.24     2245.32     73.48 o 
  -2  17   2      145.02       92.85     16.72 o 
  -1  17   2      227.69      259.76     40.18 o 
   0  17   2      228.89      186.11     23.31 o 
   1  17   2      166.82      190.44     31.18 o 
   2  17   2       19.54       18.88     19.29 o 
   3  17   2      935.43      882.94     33.74 o 
   4  17   2        1.45       -3.03     15.19 o 
   5  17   2      717.34      677.75     31.69 o 
  -5  18   2      386.04      417.98     39.27 o 
  -4  18   2       25.26        5.58     22.23 o 
  -3  18   2        0.09       -9.44     16.16 o 
  -2  18   2       46.31       37.62     15.90 o 
  -1  18   2      719.03      724.26     64.77 o 
   0  18   2      354.19      392.40     44.38 o 
   1  18   2     1327.65     1398.47     51.73 o 
   2  18   2       27.80       65.07     22.00 o 
   3  18   2      533.44      462.80     35.59 o 
   4  18   2       14.02      -13.13     15.82 o 
   5  18   2       59.09       76.46     23.98 o 
  -4  19   2      536.41      605.44     52.17 o 
  -3  19   2      229.31      202.57     24.18 o 
  -2  19   2      717.76      756.61     41.82 o 
  -1  19   2      579.63      531.05     92.35 o 
   0  19   2       32.67       43.18     22.90 o 
   1  19   2        0.01       16.22     26.99 o 
   2  19   2      141.26      142.53     26.70 o 
   3  19   2       90.50      133.23     31.78 o 
   4  19   2      358.35      414.48     32.34 o 
  -3  20   2        1.19       12.04     23.34 o 
  -2  20   2      355.08      347.63     35.00 o 
  -1  20   2       43.35       49.55     23.31 o 
   0  20   2      746.32      735.04    103.15 o 
   1  20   2        2.83       15.55     22.85 o 
   2  20   2      725.68      744.19     44.52 o 
   3  20   2        4.03       26.39     23.75 o 
  -2  21   2      516.71      548.68     41.97 o 
  -1  21   2       65.36       53.33     25.40 o 
   0  21   2       57.43       73.44     25.77 o 
   1  21   2      117.67      136.38     27.95 o 
   2  21   2        4.04       24.40     24.55 o 
  -7   0   3       37.69       16.79     16.71 o 
  -5   0   3      637.45      664.54     41.98 o 
  -3   0   3      620.13      549.11     17.37 o 
  -1   0   3      561.49      517.07     25.79 o 
   1   0   3     1344.22     1251.79     24.92 o 
   3   0   3     4861.15     4855.06    107.94 o 
   5   0   3     4800.71     4889.84    119.94 o 
   7   0   3       43.48       -3.60     27.59 o 
   9   0   3        2.15       10.79     31.18 o 
  -8   1   3       44.72       31.11     22.00 o 
  -7   1   3      523.55      495.22     31.34 o 
  -6   1   3      697.61      691.23     19.29 o 
  -5   1   3      107.77      103.85      9.45 o 
  -4   1   3     5074.38     4985.17     49.28 o 
  -3   1   3     1083.35     1053.81     17.09 o 
  -2   1   3        1.51        8.89      2.88 o 
  -1   1   3     2684.73     2739.70     25.68 o 
   0   1   3      945.45      997.74     11.24 o 
   1   1   3     3460.29     3562.90     74.96 o 
   2   1   3      670.73      712.16     17.53 o 
   3   1   3     6989.49     7083.10     77.32 o 
   4   1   3       66.25       96.73      8.62 o 
   5   1   3        8.25       19.37     13.97 o 
   6   1   3        6.20       13.75     16.39 o 
   7   1   3      228.83      229.66     52.77 o 
   8   1   3       32.20       15.82     39.58 o 
   9   1   3       14.14       25.99     21.47 o 
  -8   2   3      195.94      168.03     27.14 o 
  -7   2   3       44.57       22.17     25.19 o 
  -6   2   3      541.66      509.31     17.18 o 
  -5   2   3        1.81        8.30      6.91 o 
  -4   2   3     1753.42     1699.92     22.91 o 
  -3   2   3     1163.60     1227.03     22.66 o 
  -2   2   3     6205.93     6161.98     45.42 o 
  -1   2   3     5951.58     6016.87     42.85 o 
   0   2   3     2239.80     2098.16     21.55 o 
   1   2   3       62.02       60.93      5.72 o 
   2   2   3     4650.98     4741.18     55.07 o 
   3   2   3       21.43       27.48     12.75 o 
   4   2   3       61.71       32.12     11.43 o 
   5   2   3      423.07      472.98     52.17 o 
   6   2   3      569.92      662.38     34.65 o 
   7   2   3       59.98       81.26     22.00 o 
   8   2   3       63.62       93.78     39.58 o 
   9   2   3        2.82       -3.17     25.01 o 
  -8   3   3       13.62       31.18     29.98 o 
  -7   3   3       85.00       57.03     15.90 o 
  -6   3   3      616.21      648.52     21.96 o 
  -5   3   3        4.10        3.86      6.72 o 
  -4   3   3     1222.02     1174.82     18.78 o 
  -3   3   3        3.74        2.34      4.55 o 
  -2   3   3      138.82      133.77      8.33 o 
  -1   3   3      647.72      684.42     14.42 o 
   0   3   3    11606.07    11514.94     77.27 o 
   1   3   3      307.52      322.22      7.72 o 
   2   3   3     7445.91     7320.91     93.56 o 
   3   3   3      412.50      407.22     15.93 o 
   4   3   3     1148.32     1203.06     35.50 o 
   5   3   3      109.07      149.38     18.66 o 
   6   3   3       59.93       56.97     18.60 o 
   7   3   3       17.79       10.61     19.07 o 
   8   3   3      122.94      140.24     28.19 o 
   9   3   3        0.87      -12.39     31.78 o 
  -9   4   3       81.00       77.96     39.58 o 
  -8   4   3        6.68        4.80     27.59 o 
  -7   4   3       25.01       15.80     15.39 o 
  -6   4   3        0.37        4.46     11.37 o 
  -5   4   3      304.80      318.69     21.12 o 
  -4   4   3      123.28      127.41      7.95 o 
  -3   4   3     1559.11     1447.80     18.42 o 
  -2   4   3      685.16      673.22     17.14 o 
  -1   4   3     9275.42     9227.55    100.93 o 
   0   4   3      102.56       97.88      6.91 o 
   1   4   3      430.76      409.42      9.86 o 
   2   4   3       28.99       19.77      5.53 o 
   3   4   3     1512.65     1547.69     29.94 o 
   4   4   3     1949.64     1893.65     36.61 o 
   5   4   3      518.09      494.89     28.40 o 
   6   4   3      289.67      305.18     27.55 o 
   7   4   3      117.64      144.31     46.18 o 
   8   4   3       14.73       -1.56     27.59 o 
  -8   5   3        5.18      -16.79     29.98 o 
  -7   5   3      332.27      300.36     23.31 o 
  -6   5   3       53.20       40.06     14.25 o 
  -5   5   3     1240.31     1230.33     26.46 o 
  -4   5   3       46.19       43.77      8.65 o 
  -3   5   3      769.61      727.53     16.80 o 
  -2   5   3       24.53       29.67      5.31 o 
  -1   5   3     7841.87     8149.71     66.67 o 
   0   5   3      380.07      377.30      9.20 o 
   1   5   3    12909.13    12793.32    114.47 o 
   2   5   3       18.19       10.29      5.67 o 
   3   5   3     1693.08     1615.38     37.56 o 
   4   5   3      249.67      293.64     23.42 o 
   5   5   3       14.58       20.99     14.99 o 
   6   5   3       30.37       19.75     17.37 o 
   7   5   3      250.41      249.43     28.83 o 
   8   5   3       83.58       51.28     24.55 o 
  -8   6   3       55.28       11.99     32.38 o 
  -7   6   3        0.54      -18.55     14.33 o 
  -6   6   3        4.46       -6.17     12.68 o 
  -5   6   3       32.10       23.69      9.50 o 
  -4   6   3     1225.30     1213.26     24.51 o 
  -3   6   3     1500.56     1478.09     33.66 o 
  -2   6   3      502.41      487.68     13.51 o 
  -1   6   3     2156.13     2177.26     26.66 o 
   0   6   3     4458.55     4520.80     43.83 o 
   1   6   3     3097.33     3231.54     41.06 o 
   2   6   3       93.97      115.37     10.56 o 
   3   6   3     4452.35     4430.90     50.13 o 
   4   6   3      612.53      596.66     22.09 o 
   5   6   3     1354.95     1289.87     43.25 o 
   6   6   3       84.10       86.95     22.05 o 
   7   6   3      306.58      334.79     31.79 o 
   8   6   3       27.27       -9.59     23.75 o 
  -8   7   3       34.58       -2.40     32.38 o 
  -7   7   3        6.88      -18.49     14.70 o 
  -6   7   3      540.39      569.66     33.89 o 
  -5   7   3       12.71       14.53     10.10 o 
  -4   7   3      177.74      155.10     11.58 o 
  -3   7   3        1.81        0.56      3.31 o 
  -2   7   3      268.13      271.33     14.02 o 
  -1   7   3      648.45      814.85     26.10 o 
   0   7   3     1434.36     1377.34     21.58 o 
   1   7   3     7138.71     7517.16     76.86 o 
   2   7   3     5127.77     4922.09     59.28 o 
   3   7   3       22.59       20.82      8.04 o 
   4   7   3      428.01      420.90     19.38 o 
   5   7   3      121.12      140.74     28.19 o 
   6   7   3       64.95       27.50     18.22 o 
   7   7   3        0.78      -20.98     19.81 o 
   8   7   3        8.86       13.11     23.31 o 
  -8   8   3       87.20       99.55     40.78 o 
  -7   8   3       13.09       -0.22     18.04 o 
  -6   8   3        2.63        3.78     14.17 o 
  -5   8   3      319.34      298.67     16.81 o 
  -4   8   3      565.60      608.65     19.99 o 
  -3   8   3     1223.12     1135.60     30.20 o 
  -2   8   3     1494.25     1399.09     42.24 o 
  -1   8   3     1233.94     1546.17     25.67 o 
   0   8   3       97.08      132.58      8.85 o 
   1   8   3     1992.11     2293.25     41.57 o 
   2   8   3      830.74      797.75     25.40 o 
   3   8   3      290.05      327.32     14.65 o 
   4   8   3     2227.50     2141.03     66.19 o 
   5   8   3      186.64      234.25     34.78 o 
   6   8   3      602.72      653.49     36.83 o 
   7   8   3        0.30       -5.41     20.66 o 
   8   8   3       88.29      121.22     33.58 o 
  -8   9   3       20.19       -6.00     32.38 o 
  -7   9   3      500.88      514.02     48.22 o 
  -6   9   3      423.38      456.39     36.89 o 
  -5   9   3      626.66      608.47     26.83 o 
  -4   9   3      529.00      488.86     20.56 o 
  -3   9   3      145.34      173.45     14.58 o 
  -2   9   3      251.61      270.12     12.79 o 
  -1   9   3     3736.20     3846.98     43.41 o 
   0   9   3      910.69      830.05     18.57 o 
   1   9   3     1040.21      966.41     34.14 o 
   2   9   3      521.37      487.82     18.81 o 
   3   9   3      170.99      168.19     16.70 o 
   4   9   3      211.34      217.04     17.98 o 
   5   9   3       88.49       95.41     23.39 o 
   6   9   3       39.18       56.37     20.35 o 
   7   9   3      115.14      158.82     41.38 o 
   8   9   3       81.69       65.55     26.98 o 
  -8  10   3        9.40       -4.80     37.18 o 
  -7  10   3       51.72       37.73     19.10 o 
  -6  10   3       23.66       32.23     17.04 o 
  -5  10   3      351.54      381.33     24.24 o 
  -4  10   3        2.84        0.09      8.08 o 
  -3  10   3     2667.34     2594.72    109.24 o 
  -2  10   3      139.57      155.75     11.24 o 
  -1  10   3     1827.88     1765.38     28.46 o 
   0  10   3      235.39      275.57     15.20 o 
   1  10   3       30.72       20.13      8.42 o 
   2  10   3      633.89      616.49     44.10 o 
   3  10   3      689.01      676.06     25.12 o 
   4  10   3      158.59      164.03     17.76 o 
   5  10   3      945.74      877.26     40.28 o 
   6  10   3       24.21       35.68     32.38 o 
   7  10   3       34.79       24.64     41.38 o 
   8  10   3       19.95       34.30     27.55 o 
  -7  11   3      215.20      200.16     31.07 o 
  -6  11   3      330.07      350.57     26.04 o 
  -5  11   3      510.61      518.54     27.46 o 
  -4  11   3      257.13      304.44     20.81 o 
  -3  11   3      123.79      132.40     12.47 o 
  -2  11   3       86.91       96.95     15.52 o 
  -1  11   3      469.12      472.74     16.70 o 
   0  11   3     1732.69     1792.14     33.51 o 
   1  11   3     3017.18     2934.74     70.99 o 
   2  11   3     1529.88     1446.53     50.62 o 
   3  11   3     1319.95     1342.92     59.37 o 
   4  11   3      160.21      179.53     18.23 o 
   5  11   3        7.21      -12.90     15.67 o 
   6  11   3      123.64      114.69     24.59 o 
   7  11   3       23.24      -49.91     51.57 o 
  -7  12   3        4.17       -7.22     24.16 o 
  -6  12   3       11.34       14.63     17.37 o 
  -5  12   3        1.07        0.20     20.31 o 
  -4  12   3     2079.52     2165.49     35.56 o 
  -3  12   3       85.11      101.44     15.23 o 
  -2  12   3     4179.66     4080.00     92.79 o 
  -1  12   3      197.40      176.94     14.54 o 
   0  12   3      331.35      332.46     17.06 o 
   1  12   3      262.96      271.51     21.66 o 
   2  12   3       22.39       30.76     14.34 o 
   3  12   3      100.71       84.54     17.75 o 
   4  12   3     1139.20     1130.75     35.72 o 
   5  12   3      145.06      123.32     32.38 o 
   6  12   3      208.65      240.55     48.57 o 
   7  12   3       84.18      111.62     28.40 o 
  -7  13   3       41.48       47.97     25.44 o 
  -6  13   3     1549.32     1509.80     58.19 o 
  -5  13   3       38.68       34.01     17.10 o 
  -4  13   3       93.32      100.85     13.34 o 
  -3  13   3       12.46       35.57     11.97 o 
  -2  13   3     1224.66     1248.99     52.28 o 
  -1  13   3      117.07      119.69     13.81 o 
   0  13   3     1260.66     1223.04     32.02 o 
   1  13   3      851.64      822.47     26.36 o 
   2  13   3     1829.24     1781.14    114.54 o 
   3  13   3      381.57      339.60     26.29 o 
   4  13   3      113.21      134.63     19.36 o 
   5  13   3      131.87      135.09     20.30 o 
   6  13   3       21.80       47.17     23.22 o 
   7  13   3        3.95      -32.42     21.61 o 
  -7  14   3       32.26       29.98     43.18 o 
  -6  14   3      111.54      114.44     48.74 o 
  -5  14   3       59.21       36.99     17.92 o 
  -4  14   3     1454.58     1492.90     35.64 o 
  -3  14   3      250.82      253.89     18.17 o 
  -2  14   3       13.90       18.60     10.82 o 
  -1  14   3     1989.62     2035.10     58.86 o 
   0  14   3      113.31      105.56     14.79 o 
   1  14   3      633.37      621.92     30.88 o 
   2  14   3      256.91      217.09     22.85 o 
   3  14   3      159.56      174.08     22.46 o 
   4  14   3      583.60      546.77     44.42 o 
   5  14   3      122.35      172.18     22.53 o 
   6  14   3       95.78       75.99     26.25 o 
  -6  15   3       22.95       12.21     23.41 o 
  -5  15   3      663.23      576.77     32.45 o 
  -4  15   3      187.48      192.26     22.61 o 
  -3  15   3     1280.25     1249.05     34.62 o 
  -2  15   3      513.50      567.61     26.50 o 
  -1  15   3      184.91      200.43     17.20 o 
   0  15   3       55.19       77.27     26.13 o 
   1  15   3     2017.53     1941.13     53.00 o 
   2  15   3       37.57       26.06     17.37 o 
   3  15   3      186.45      218.51     65.37 o 
   4  15   3        0.10       -0.78     16.12 o 
   5  15   3       14.09       22.98     18.83 o 
   6  15   3        0.28      -17.40     21.61 o 
  -6  16   3       30.23       10.08     32.34 o 
  -5  16   3      155.60      114.05     23.26 o 
  -4  16   3       26.87       32.16     19.36 o 
  -3  16   3      196.82      202.90     18.51 o 
  -2  16   3     1011.23      993.01     43.55 o 
  -1  16   3     1358.43     1355.36     36.64 o 
   0  16   3       20.01       43.06     17.75 o 
   1  16   3      115.12      114.69     21.20 o 
   2  16   3        0.84       22.46     19.19 o 
   3  16   3      302.51      303.25     22.77 o 
   4  16   3      168.35      162.73     22.53 o 
   5  16   3      282.93      312.99     28.16 o 
   6  16   3       47.86       63.57     25.44 o 
  -5  17   3        5.22        5.85     20.26 o 
  -4  17   3       93.33      106.36     22.28 o 
  -3  17   3       36.78       33.58     16.96 o 
  -2  17   3      101.79      121.04     18.59 o 
  -1  17   3       67.96       78.86     22.19 o 
   0  17   3      860.50      847.57     52.77 o 
   1  17   3      356.88      305.08     27.95 o 
   2  17   3      724.34      745.89     40.28 o 
   3  17   3      421.49      367.41     26.95 o 
   4  17   3      173.27      195.63     20.76 o 
   5  17   3       49.38       74.08     23.89 o 
  -5  18   3        5.97       50.63     24.00 o 
  -4  18   3      256.73      255.49     33.80 o 
  -3  18   3      314.65      349.53     26.11 o 
  -2  18   3      798.80      770.46     32.89 o 
  -1  18   3      186.07      165.81     24.55 o 
   0  18   3      222.05      182.08     26.46 o 
   1  18   3        0.23       16.36     33.58 o 
   2  18   3       26.03       18.71     35.98 o 
   3  18   3       36.41       54.52     40.18 o 
   4  18   3      376.88      343.17     25.17 o 
  -4  19   3       62.23       61.79     27.95 o 
  -3  19   3       21.98       39.76     24.92 o 
  -2  19   3       10.37      -28.93     20.46 o 
  -1  19   3      409.40      405.51     52.77 o 
   0  19   3      387.62      481.20     71.96 o 
   1  19   3     1452.40     1414.88     53.35 o 
   2  19   3      423.81      447.63     35.62 o 
   3  19   3      420.32      477.39     38.16 o 
   4  19   3      114.61       92.12     24.48 o 
  -3  20   3      640.52      556.51     64.77 o 
  -2  20   3       15.60        1.69     23.39 o 
  -1  20   3      730.58      750.11     43.37 o 
   0  20   3       23.88       27.37     28.19 o 
   1  20   3       21.53       26.07     22.46 o 
   2  20   3       31.79       31.78     24.59 o 
   3  20   3      377.90      379.81     36.47 o 
  -2  21   3       15.01       21.59     34.78 o 
  -1  21   3      263.43      247.32     33.43 o 
   0  21   3      227.82      219.21     32.19 o 
   1  21   3      202.46      243.43     32.64 o 
   2  21   3        7.41       46.78     37.18 o 
  -8   0   4      570.77      586.49     57.57 o 
  -6   0   4     2652.23     2624.23     77.96 o 
  -4   0   4     2841.89     2954.31     48.72 o 
  -2   0   4     1422.38     1691.66     52.77 o 
   0   0   4    39896.24    39026.19    310.97 o 
   2   0   4    10507.54     9957.70    119.50 o 
   4   0   4      711.37      614.08     38.38 o 
   6   0   4      120.42      118.74     28.78 o 
   8   0   4      119.65      116.34     35.98 o 
  -8   1   4      160.16      126.83     27.55 o 
  -7   1   4       13.84        0.11     17.57 o 
  -6   1   4     1580.31     1534.47     36.07 o 
  -5   1   4        5.25        7.64      6.74 o 
  -4   1   4     5952.93     5901.33     50.83 o 
  -3   1   4     4639.82     4836.21     40.40 o 
  -2   1   4     1886.51     1796.32     17.69 o 
  -1   1   4     1084.26     1104.19     15.16 o 
   0   1   4     5653.57     5481.52     41.57 o 
   1   1   4      179.45      178.47      7.83 o 
   2   1   4     1746.40     1933.16     27.20 o 
   3   1   4      423.50      449.42     15.72 o 
   4   1   4     1292.08     1280.01     31.59 o 
   5   1   4      587.54      559.24     32.38 o 
   6   1   4      281.97      321.64     24.64 o 
   7   1   4       19.95       16.74     19.92 o 
   8   1   4       29.57       34.40     22.37 o 
  -8   2   4      161.92      134.87     45.58 o 
  -7   2   4      145.52      151.53     24.07 o 
  -6   2   4     1256.59     1262.50     42.77 o 
  -5   2   4     1896.61     1780.71     25.94 o 
  -4   2   4       23.13       32.96      6.11 o 
  -3   2   4     1723.82     1682.31     20.02 o 
  -2   2   4      557.35      619.06     11.98 o 
  -1   2   4     1086.66     1105.87     16.03 o 
   0   2   4     1112.87     1162.77     14.60 o 
   1   2   4     4899.84     4911.29     44.85 o 
   2   2   4       34.22       30.92      6.19 o 
   3   2   4     2507.91     2380.80     34.11 o 
   4   2   4      354.46      433.58     30.11 o 
   5   2   4        1.93       10.44     14.34 o 
   6   2   4        1.01       -5.38     14.68 o 
   7   2   4       63.27       73.28     21.61 o 
   8   2   4        1.60       12.60     23.22 o 
  -8   3   4       21.72        4.80     20.46 o 
  -7   3   4       48.46       46.78     19.51 o 
  -6   3   4       22.05       23.43     12.92 o 
  -5   3   4        5.79       10.94      8.49 o 
  -4   3   4      163.11      148.50      9.86 o 
  -3   3   4     4870.66     4747.55     40.22 o 
  -2   3   4     1327.97     1229.17     14.64 o 
  -1   3   4     6415.36     6216.33     46.04 o 
   0   3   4      580.85      581.75     13.66 o 
   1   3   4     5483.98     5504.39     41.04 o 
   2   3   4       55.99       52.82      6.69 o 
   3   3   4     1073.05     1105.84     26.54 o 
   4   3   4      726.44      781.77     24.46 o 
   5   3   4      505.01      575.42     30.10 o 
   6   3   4      274.44      255.04     66.57 o 
   7   3   4      115.16      104.76     23.31 o 
   8   3   4       98.28       76.13     37.18 o 
  -8   4   4       52.27       49.69     38.38 o 
  -7   4   4      183.75      229.28     44.98 o 
  -6   4   4      662.66      678.23     47.92 o 
  -5   4   4      703.51      770.84     34.97 o 
  -4   4   4     1190.83     1150.07     18.96 o 
  -3   4   4     1270.54     1270.39     17.54 o 
  -2   4   4      635.61      656.23      9.77 o 
  -1   4   4        5.24        2.30      3.52 o 
   0   4   4      206.72      182.85      7.04 o 
   1   4   4      346.74      327.07      8.91 o 
   2   4   4     1116.18     1030.03     27.56 o 
   3   4   4     1180.61     1158.47     26.99 o 
   4   4   4     1032.34     1020.04     43.67 o 
   5   4   4        3.29       17.00     18.59 o 
   6   4   4        0.28        4.56     17.37 o 
   7   4   4       36.04       44.05     22.00 o 
   8   4   4      194.83      226.78     31.73 o 
  -8   5   4       61.07       82.36     25.27 o 
  -7   5   4        7.27       -2.99     27.59 o 
  -6   5   4        1.46      -18.64     12.43 o 
  -5   5   4      114.12      131.82     15.13 o 
  -4   5   4     1350.18     1332.10     24.59 o 
  -3   5   4        5.66        9.41      4.89 o 
  -2   5   4     5519.72     5360.83     43.36 o 
  -1   5   4        2.90       -0.45      3.63 o 
   0   5   4     3948.57     3817.11     34.41 o 
   1   5   4        0.36        1.98      4.34 o 
   2   5   4      810.75      830.07     18.55 o 
   3   5   4     1200.71     1280.44    110.34 o 
   4   5   4      794.97      805.55     25.81 o 
   5   5   4        4.22        7.69     11.44 o 
   6   5   4      893.16      935.12    103.75 o 
   7   5   4      172.90      167.22     40.78 o 
   8   5   4       93.52      153.48     30.10 o 
  -8   6   4       59.46       55.65     25.27 o 
  -7   6   4      120.22      155.02     35.38 o 
  -6   6   4      563.77      606.74     31.91 o 
  -5   6   4      763.95      774.43     27.37 o 
  -4   6   4     1511.42     1447.15     26.42 o 
  -3   6   4     2237.57     2346.31     29.86 o 
  -2   6   4       25.00       43.90      6.33 o 
  -1   6   4      962.42      960.79     18.84 o 
   0   6   4     1468.07     1385.43     19.15 o 
   1   6   4     8500.14     9069.65    114.95 o 
   2   6   4     7011.41     7172.70     88.63 o 
   3   6   4      894.79      955.15     25.85 o 
   4   6   4      423.03      460.94     25.35 o 
   5   6   4      271.91      289.91     41.19 o 
   6   6   4       17.48      -10.79     16.11 o 
   7   6   4        4.11      -12.22     19.81 o 
   8   6   4      189.29      177.89     31.79 o 
  -8   7   4       13.58      -15.81     23.03 o 
  -7   7   4       19.03       11.14     20.77 o 
  -6   7   4       13.46        1.74     14.02 o 
  -5   7   4      377.50      372.31     22.34 o 
  -4   7   4      346.63      363.55     17.48 o 
  -3   7   4     8960.91     9023.11    157.81 o 
  -2   7   4     1609.70     1701.81     25.48 o 
  -1   7   4    16281.65    16514.08    127.49 o 
   0   7   4     6912.16     7332.70     65.97 o 
   1   7   4     1121.99     1180.53     28.47 o 
   2   7   4      126.92      108.32      9.71 o 
   3   7   4      466.05      481.60     17.65 o 
   4   7   4       21.66       21.50     11.04 o 
   5   7   4      643.29      755.74     50.07 o 
   6   7   4       26.64       26.39     18.66 o 
   7   7   4      140.60      201.66     57.57 o 
   8   7   4      139.70      206.38     31.79 o 
  -8   8   4       16.50       58.77     35.98 o 
  -7   8   4      224.47      245.81     30.50 o 
  -6   8   4       86.90      130.62     18.97 o 
  -5   8   4     1594.30     1528.07     78.57 o 
  -4   8   4       13.19        6.24      8.61 o 
  -3   8   4      386.72      385.48     16.27 o 
  -2   8   4       65.22       62.78      8.19 o 
  -1   8   4     2292.35     2359.66     39.47 o 
   0   8   4      566.36      576.77     15.98 o 
   1   8   4     4116.36     3911.02     61.94 o 
   2   8   4       17.33       13.97      8.70 o 
   3   8   4     1785.44     1711.59     31.39 o 
   4   8   4      544.89      593.36     23.83 o 
   5   8   4        4.86      -12.06     14.82 o 
   6   8   4      388.98      380.16     32.64 o 
   7   8   4      123.30       79.02     25.40 o 
   8   8   4       11.72        2.83     25.01 o 
  -8   9   4       28.23        9.59     34.78 o 
  -7   9   4        0.47      -12.73     21.86 o 
  -6   9   4        7.80       -2.40     14.76 o 
  -5   9   4       17.17        2.56     13.71 o 
  -4   9   4     1123.80     1141.62     32.53 o 
  -3   9   4      487.82      505.76     17.79 o 
  -2   9   4     3551.25     3517.16     49.51 o 
  -1   9   4      954.61      947.37     20.61 o 
   0   9   4     2885.38     2809.40     36.90 o 
   1   9   4       66.29       97.59     11.04 o 
   2   9   4       53.66       79.22     11.53 o 
   3   9   4       15.00       10.85      8.91 o 
   4   9   4      629.88      652.67     30.58 o 
   5   9   4      859.01      876.60     44.38 o 
   6   9   4      376.43      427.64     95.95 o 
   7   9   4        8.86       13.98     23.31 o 
   8   9   4       28.05       -2.30     25.01 o 
  -7  10   4       28.50       22.93     25.41 o 
  -6  10   4      751.20      791.30     34.39 o 
  -5  10   4       36.75       49.58     15.32 o 
  -4  10   4     1336.96     1277.06     35.95 o 
  -3  10   4      183.90      217.81     18.39 o 
  -2  10   4       89.77       94.20     13.17 o 
  -1  10   4      112.67      121.46     10.54 o 
   0  10   4     1529.24     1485.91     26.90 o 
   1  10   4      585.11      601.22     20.71 o 
   2  10   4     3838.46     3784.93     58.59 o 
   3  10   4        0.81       -5.74      9.37 o 
   4  10   4      715.64      723.95     28.70 o 
   5  10   4      267.70      251.63     27.10 o 
   6  10   4        0.67       -0.13     22.19 o 
   7  10   4       58.00       83.36     25.44 o 
  -7  11   4       31.74       34.08     22.50 o 
  -6  11   4       13.64       44.61     17.80 o 
  -5  11   4      172.14      182.99     28.15 o 
  -4  11   4      534.38      511.64     31.21 o 
  -3  11   4      870.15      895.92     47.43 o 
  -2  11   4     2265.08     2219.87     35.37 o 
  -1  11   4      734.43      768.82     21.99 o 
   0  11   4     1292.36     1246.17     42.40 o 
   1  11   4        4.05       10.33     10.04 o 
   2  11   4        8.19       21.00     10.60 o 
   3  11   4        4.24       -7.20     21.59 o 
   4  11   4       99.52      121.32     17.74 o 
   5  11   4      129.53      168.83     25.40 o 
   6  11   4      859.05      800.28     43.23 o 
   7  11   4      213.08      214.22     45.58 o 
  -7  12   4      211.31      209.25     40.84 o 
  -6  12   4      273.88      232.34     36.67 o 
  -5  12   4      629.05      659.20     32.31 o 
  -4  12   4       84.59       90.95     16.81 o 
  -3  12   4      388.60      424.85     20.77 o 
  -2  12   4        4.12       -0.79      9.26 o 
  -1  12   4      364.78      350.75     16.52 o 
   0  12   4       11.15        2.25      9.45 o 
   1  12   4     1358.96     1240.72     44.80 o 
   2  12   4        3.76       -2.80     11.08 o 
   3  12   4      991.30      993.69     39.01 o 
   4  12   4       70.54       52.54     15.62 o 
   5  12   4       13.91       11.35     19.07 o 
   6  12   4       27.61       43.60     24.16 o 
   7  12   4       33.18       49.34     35.38 o 
  -7  13   4       27.04       21.01     22.29 o 
  -6  13   4        6.24      -12.68     17.20 o 
  -5  13   4      237.98      263.81     24.04 o 
  -4  13   4        9.11       -7.53     18.01 o 
  -3  13   4     1206.92     1184.66     39.20 o 
  -2  13   4      533.13      537.05     20.95 o 
  -1  13   4     4285.60     4104.10     54.31 o 
   0  13   4        6.95        0.67     10.81 o 
   1  13   4      151.58      154.61     15.31 o 
   2  13   4       44.22       40.96     16.71 o 
   3  13   4      866.13      774.11     43.78 o 
   4  13   4      409.75      394.43     26.26 o 
   5  13   4      909.54      926.98     80.96 o 
   6  13   4       27.40       17.57     21.51 o 
   7  13   4       49.68        7.20     38.38 o 
  -6  14   4      131.45       88.29     22.14 o 
  -5  14   4       16.20        6.66     23.02 o 
  -4  14   4      830.38      855.00     46.96 o 
  -3  14   4       69.97       64.18     16.32 o 
  -2  14   4      926.37      997.53     27.53 o 
  -1  14   4      517.27      549.80     26.69 o 
   0  14   4      791.86      804.47     34.85 o 
   1  14   4     2783.11     2608.76    116.34 o 
   2  14   4     1481.26     1473.96     47.06 o 
   3  14   4     1094.30      958.52     61.17 o 
   4  14   4      221.11      231.13     24.68 o 
   5  14   4       26.60       -0.98     17.76 o 
   6  14   4        4.85       -0.44     37.78 o 
  -6  15   4       22.44        2.80     20.77 o 
  -5  15   4       50.74       42.81     20.19 o 
  -4  15   4     1195.25     1160.32     40.56 o 
  -3  15   4      127.85      137.34     20.17 o 
  -2  15   4     2464.40     2451.98     47.95 o 
  -1  15   4       33.06       35.20     13.31 o 
   0  15   4       65.12       85.70     14.70 o 
   1  15   4      151.32      150.51     24.59 o 
   2  15   4       32.73       25.79     17.81 o 
   3  15   4        1.28       -3.00     16.96 o 
   4  15   4       77.30       60.88     18.92 o 
   5  15   4        3.41       16.10     18.87 o 
   6  15   4      268.66      335.36     37.73 o 
  -5  16   4        4.62      -11.67     19.61 o 
  -4  16   4      750.33      859.37     53.86 o 
  -3  16   4       81.37       57.07     18.51 o 
  -2  16   4      108.91      128.21     17.48 o 
  -1  16   4      316.28      315.91     32.90 o 
   0  16   4      132.96      186.65     63.57 o 
   1  16   4     2669.74     2460.14    304.64 o 
   2  16   4       28.71       28.19     20.99 o 
   3  16   4      446.18      439.36     34.74 o 
   4  16   4      192.77      193.60     23.23 o 
   5  16   4        3.54        3.90     20.01 o 
  -5  17   4      241.44      240.13     28.72 o 
  -4  17   4        4.92       27.15     19.84 o 
  -3  17   4      349.16      393.28     28.37 o 
  -2  17   4      133.87      138.03     19.39 o 
  -1  17   4     2515.44     2552.54     52.65 o 
   0  17   4       25.17       18.30     20.99 o 
   1  17   4       67.78       79.03     21.00 o 
   2  17   4       82.92       88.11     40.18 o 
   3  17   4      432.70      387.12     62.97 o 
   4  17   4       14.17       15.22     18.81 o 
   5  17   4      346.22      387.06     33.28 o 
  -4  18   4        2.29        0.34     19.77 o 
  -3  18   4      338.22      372.74     34.49 o 
  -2  18   4      168.73      160.36     20.75 o 
  -1  18   4        8.54        8.52     26.99 o 
   0  18   4       89.43       97.69     23.57 o 
   1  18   4      817.31      867.89     42.82 o 
   2  18   4      178.01      176.86     27.59 o 
   3  18   4      229.80      237.65     37.18 o 
   4  18   4       16.98       42.50     17.67 o 
  -4  19   4      219.56      242.45     35.00 o 
  -3  19   4      259.26      242.76     33.11 o 
  -2  19   4      440.18      495.34     56.37 o 
  -1  19   4      247.46      339.61     32.58 o 
   0  19   4      220.85      221.15     31.78 o 
   1  19   4       80.85       90.43     24.59 o 
   2  19   4        4.08      -16.84     20.14 o 
   3  19   4        0.63       -1.81     23.22 o 
   4  19   4      126.99      130.73     44.38 o 
  -3  20   4       12.09      -22.22     24.07 o 
  -2  20   4       17.20       53.97     37.18 o 
  -1  20   4        9.57       14.41     31.78 o 
   0  20   4      463.22      441.24     50.37 o 
   1  20   4        6.73        6.91     23.31 o 
   2  20   4      774.62      861.70    136.13 o 
   3  20   4       67.22      140.33     41.98 o 
  -1  21   4       58.18       63.57     35.98 o 
   0  21   4      439.31      482.31     73.76 o 
   1  21   4       40.57       11.99     33.58 o 
  -7   0   5       68.58       38.38     31.18 o 
  -5   0   5       68.74       68.36     19.19 o 
  -3   0   5     4096.49     4048.59     53.57 o 
  -1   0   5    21373.45    21111.95    265.66 o 
   1   0   5     1007.41     1016.12     30.87 o 
   3   0   5     1916.89     2124.37     66.57 o 
   5   0   5      537.74      550.51     41.98 o 
   7   0   5      102.21      131.03     25.77 o 
  -8   1   5       53.11       92.36     35.98 o 
  -7   1   5        9.70       17.99     18.73 o 
  -6   1   5     1728.69     1654.06     37.47 o 
  -5   1   5     1481.53     1503.31     35.22 o 
  -4   1   5     1519.82     1527.45     25.18 o 
  -3   1   5      661.54      631.46     11.62 o 
  -2   1   5      864.47      920.00     15.07 o 
  -1   1   5      128.23      131.00      6.54 o 
   0   1   5      237.87      259.73     10.73 o 
   1   1   5    13286.23    14064.72     95.87 o 
   2   1   5     1578.32     1511.88     37.05 o 
   3   1   5     2149.71     2224.12     30.31 o 
   4   1   5     2263.43     2250.02     33.51 o 
   5   1   5       70.83       70.68     14.07 o 
   6   1   5       82.07       52.17     18.66 o 
   7   1   5        0.35        9.28     18.96 o 
   8   1   5       35.59       89.62     35.98 o 
  -8   2   5      624.05      477.35     56.37 o 
  -7   2   5       45.84       31.78     47.38 o 
  -6   2   5      104.38      119.10     19.81 o 
  -5   2   5       11.18       12.76     10.74 o 
  -4   2   5     1053.83     1122.50     21.68 o 
  -3   2   5      357.07      358.06      9.31 o 
  -2   2   5     4573.55     4403.28     42.42 o 
  -1   2   5       28.39       19.75      4.96 o 
   0   2   5     1789.35     1818.87     18.64 o 
   1   2   5     1508.14     1640.90     20.76 o 
   2   2   5     5366.35     5794.73     57.89 o 
   3   2   5      307.91      341.76     14.47 o 
   4   2   5      467.56      478.01     21.89 o 
   5   2   5       45.58       46.94     15.67 o 
   6   2   5      571.26      575.78     35.19 o 
   7   2   5       15.66       35.27     20.77 o 
   8   2   5       11.10      -17.90     21.86 o 
  -8   3   5        1.86      -25.35     22.00 o 
  -7   3   5        3.45        2.64     18.60 o 
  -6   3   5      557.67      577.86     36.58 o 
  -5   3   5       97.73       92.44     16.71 o 
  -4   3   5      464.59      475.83     15.45 o 
  -3   3   5      720.53      677.32     12.16 o 
  -2   3   5      608.54      644.77     14.33 o 
  -1   3   5      111.31      113.01      5.19 o 
   0   3   5     2271.54     2279.15     24.40 o 
   1   3   5     1587.91     1619.90     28.16 o 
   2   3   5     3409.12     3256.81     39.88 o 
   3   3   5        4.73       13.52      7.29 o 
   4   3   5     1382.75     1429.21     53.04 o 
   5   3   5        5.36        5.20     15.17 o 
   6   3   5        1.96        5.75     16.52 o 
   7   3   5        2.45       22.15     20.77 o 
   8   3   5       37.25       66.68     65.97 o 
  -8   4   5       50.99       28.44     23.57 o 
  -7   4   5       18.93       -6.00     18.40 o 
  -6   4   5       25.72       32.55     17.57 o 
  -5   4   5       14.96       12.91     10.91 o 
  -4   4   5       89.06       63.62     13.58 o 
  -3   4   5     1922.71     1903.46     22.04 o 
  -2   4   5      996.10     1028.82     11.93 o 
  -1   4   5     2779.33     2797.12     33.56 o 
   0   4   5      635.04      601.30     22.35 o 
   1   4   5      484.49      483.29     11.25 o 
   2   4   5      623.45      658.54     22.68 o 
   3   4   5       75.50       89.35     14.27 o 
   4   4   5      155.80      151.14     21.49 o 
   5   4   5      334.67      378.30     22.36 o 
   6   4   5      131.18      115.03     51.57 o 
   7   4   5       76.47       83.58     24.07 o 
   8   4   5       87.58       46.18     34.18 o 
  -8   5   5        1.57      -11.39     22.90 o 
  -7   5   5       72.07      135.48     24.42 o 
  -6   5   5        0.03      -13.76     16.05 o 
  -5   5   5     1004.21     1050.04     32.65 o 
  -4   5   5        8.45        9.37      9.82 o 
  -3   5   5      336.00      359.62     10.64 o 
  -2   5   5      147.52      152.36      7.00 o 
  -1   5   5     1177.03     1177.97     16.88 o 
   0   5   5      337.85      378.75     12.86 o 
   1   5   5     2979.89     2934.17     31.85 o 
   2   5   5       18.41       32.23      6.78 o 
   3   5   5     2988.63     2744.01     56.80 o 
   4   5   5       18.59       19.07     11.04 o 
   5   5   5       57.81       58.46     14.07 o 
   6   5   5      289.39      307.17     28.69 o 
   7   5   5       97.02       97.39     25.44 o 
   8   5   5        5.16        8.06     24.55 o 
  -8   6   5       47.66       70.65     26.62 o 
  -7   6   5      227.49      160.09     26.62 o 
  -6   6   5        2.91       15.13     17.75 o 
  -5   6   5       21.55       -3.97     11.76 o 
  -4   6   5       44.85       33.61     11.88 o 
  -3   6   5     2587.87     2534.36     32.73 o 
  -2   6   5     3146.27     3197.76     61.79 o 
  -1   6   5     1896.65     1786.05     30.33 o 
   0   6   5      504.45      487.03     12.67 o 
   1   6   5      289.60      277.54     16.62 o 
   2   6   5       43.27       36.68      8.23 o 
   3   6   5       60.36       86.91     11.99 o 
   4   6   5       27.73       31.93     11.30 o 
   5   6   5     1216.49     1275.39     44.92 o 
   6   6   5      110.19       91.30     40.18 o 
   7   6   5      339.28      400.48     36.35 o 
   8   6   5      170.86      197.31     33.08 o 
  -8   7   5       36.76       44.92     27.64 o 
  -7   7   5        0.79       17.23     23.03 o 
  -6   7   5      406.84      483.95     37.78 o 
  -5   7   5      416.14      408.03     38.50 o 
  -4   7   5     1198.89     1195.29     31.90 o 
  -3   7   5      915.30      887.64     26.09 o 
  -2   7   5      440.39      453.05     14.02 o 
  -1   7   5     3317.60     3394.73     45.39 o 
   0   7   5     3150.90     2973.58     32.54 o 
   1   7   5       34.65       37.91      9.39 o 
   2   7   5     3545.79     3372.78     43.44 o 
   3   7   5     1985.15     1948.73     34.01 o 
   4   7   5     1236.79     1148.46     32.05 o 
   5   7   5      285.16      320.67     21.84 o 
   6   7   5      213.83      167.87     31.78 o 
   7   7   5       44.02       37.14     22.37 o 
   8   7   5       34.12       15.34     26.70 o 
  -8   8   5      116.60      101.16     34.78 o 
  -7   8   5        1.67      -14.60     22.18 o 
  -6   8   5       53.48       66.74     41.98 o 
  -5   8   5       79.11       78.88     16.02 o 
  -4   8   5      213.84      237.07     18.62 o 
  -3   8   5      242.81      287.45     17.28 o 
  -2   8   5     1050.24     1021.23     21.13 o 
  -1   8   5        7.65       16.96      7.26 o 
   0   8   5     4156.73     4084.26     49.51 o 
   1   8   5       56.89       70.68      9.52 o 
   2   8   5        5.38       12.13      8.23 o 
   3   8   5      334.09      354.55     17.07 o 
   4   8   5      614.90      688.50     26.52 o 
   5   8   5       72.97       46.78     18.66 o 
   6   8   5      677.66      684.65     43.78 o 
   7   8   5        0.30        3.64     23.31 o 
   8   8   5       41.59       22.60     29.98 o 
  -8   9   5       10.02        4.46     26.98 o 
  -7   9   5      194.88      269.05    102.55 o 
  -6   9   5       99.51      108.44     24.75 o 
  -5   9   5      519.40      589.21     28.24 o 
  -4   9   5       17.50       34.48     13.47 o 
  -3   9   5       31.22       28.09     11.76 o 
  -2   9   5       80.66      111.74     13.50 o 
  -1   9   5        2.94        5.80      7.26 o 
   0   9   5       38.69       33.69     11.08 o 
   1   9   5     1533.41     1575.28     32.49 o 
   2   9   5     1072.69     1043.58     53.46 o 
   3   9   5      621.09      585.47     21.10 o 
   4   9   5      776.74      767.50     28.37 o 
   5   9   5       16.52        8.76     16.52 o 
   6   9   5        4.53       16.35     21.59 o 
   7   9   5       35.44       27.33     23.70 o 
  -7  10   5       49.16       41.76     25.86 o 
  -6  10   5        5.69      -12.63     16.54 o 
  -5  10   5      130.94      166.70     21.77 o 
  -4  10   5        0.67       13.64     13.17 o 
  -3  10   5     1376.36     1314.30     35.26 o 
  -2  10   5      317.98      350.70     15.72 o 
  -1  10   5     2252.65     2205.13     40.68 o 
   0  10   5      141.49      191.33     16.45 o 
   1  10   5      330.61      363.78     18.40 o 
   2  10   5      222.44      207.18     15.66 o 
   3  10   5      247.31      252.37     16.02 o 
   4  10   5      431.02      448.64     24.91 o 
   5  10   5       84.05       87.23     20.77 o 
   6  10   5        6.56       30.58     21.20 o 
   7  10   5       31.22       32.95     23.31 o 
  -7  11   5       62.06       41.98     27.14 o 
  -6  11   5      149.44      177.14     28.47 o 
  -5  11   5      273.14      295.13     23.77 o 
  -4  11   5      242.67      228.71     21.14 o 
  -3  11   5      130.80      136.67     17.23 o 
  -2  11   5        4.57       15.50      9.50 o 
  -1  11   5      664.65      622.00     19.88 o 
   0  11   5      571.28      554.24     30.33 o 
   1  11   5     1481.76     1413.28     32.63 o 
   2  11   5     1184.62     1137.26     49.69 o 
   3  11   5      264.66      285.17     17.79 o 
   4  11   5       15.82       16.57     14.30 o 
   5  11   5        3.00       32.20     19.92 o 
   6  11   5       65.95       69.30     49.77 o 
   7  11   5      140.32      171.36     62.37 o 
  -7  12   5       20.17      -11.90     44.98 o 
  -6  12   5       22.30       13.40     18.92 o 
  -5  12   5        3.45       14.39     17.31 o 
  -4  12   5      432.31      409.15     26.43 o 
  -3  12   5      150.00      129.19     17.28 o 
  -2  12   5     1270.63     1310.28     29.00 o 
  -1  12   5       94.50       95.96     12.29 o 
   0  12   5     2653.48     2589.34     44.63 o 
   1  12   5      274.08      275.23     18.10 o 
   2  12   5        0.37      -15.83     10.55 o 
   3  12   5      174.52      151.52     17.93 o 
   4  12   5      124.01      162.23     20.09 o 
   5  12   5       67.01       58.48     22.46 o 
   6  12   5      107.71      153.12     27.95 o 
   7  12   5        0.57      -18.48     24.92 o 
  -6  13   5      237.73      236.60     27.43 o 
  -5  13   5        2.87        9.23     17.66 o 
  -4  13   5      220.65      195.17     21.40 o 
  -3  13   5      235.84      261.04     50.70 o 
  -2  13   5       55.05       59.61     12.47 o 
  -1  13   5      220.42      208.96     15.14 o 
   0  13   5     1065.38     1093.80     46.64 o 
   1  13   5       24.43       25.00     12.61 o 
   2  13   5     1226.73     1235.56     49.77 o 
   3  13   5       61.85       50.02     18.18 o 
   4  13   5      617.66      654.76     30.86 o 
   5  13   5       33.02       33.37     21.51 o 
   6  13   5       14.26        8.96     23.31 o 
  -6  14   5      140.89      153.29     24.44 o 
  -5  14   5       77.64       31.12     20.06 o 
  -4  14   5       51.08       68.85     26.74 o 
  -3  14   5      533.15      506.24     48.32 o 
  -2  14   5      438.40      458.35     25.67 o 
  -1  14   5     2131.70     2051.67     38.58 o 
   0  14   5      284.39      316.61     20.36 o 
   1  14   5      625.08      593.57     28.58 o 
   2  14   5       25.33       -6.97     15.67 o 
   3  14   5        1.21      -25.19     16.79 o 
   4  14   5       16.44        4.89     21.18 o 
   5  14   5      205.88      140.85     28.33 o 
   6  14   5       76.85       85.60     47.97 o 
  -6  15   5       27.85       13.43     20.39 o 
  -5  15   5     1150.77     1126.68     62.65 o 
  -4  15   5      312.72      279.17     25.81 o 
  -3  15   5     2282.32     2145.60     51.81 o 
  -2  15   5       11.30       13.52     16.01 o 
  -1  15   5        5.08        3.84     13.05 o 
   0  15   5      224.08      181.68     17.98 o 
   1  15   5      668.08      697.76     41.98 o 
   2  15   5        2.71       11.39     17.81 o 
   3  15   5     1757.69     1689.16     55.54 o 
   4  15   5        2.96        3.11     16.57 o 
   5  15   5       48.39       23.02     20.26 o 
   6  15   5       11.86        7.20     33.58 o 
  -5  16   5       82.98       49.62     22.14 o 
  -4  16   5      241.39      271.17     26.54 o 
  -3  16   5      364.08      358.67     27.16 o 
  -2  16   5      373.78      431.31     36.36 o 
  -1  16   5     1410.10     1374.42     48.35 o 
   0  16   5      623.76      600.26     27.76 o 
   1  16   5      531.04      536.90     40.18 o 
   2  16   5       10.84      -21.44     17.37 o 
   3  16   5        6.00       12.76     20.39 o 
   4  16   5       23.82       33.18     19.92 o 
   5  16   5      203.39      178.05     25.28 o 
  -5  17   5        1.25        1.74     21.09 o 
  -4  17   5      322.99      329.16     30.97 o 
  -3  17   5        4.57      -19.66     17.28 o 
  -2  17   5        0.66       -7.84     36.58 o 
  -1  17   5       51.60       58.80     22.34 o 
   0  17   5      406.03      433.58     32.09 o 
   1  17   5      216.63      211.18     27.47 o 
   2  17   5      638.46      584.71     38.58 o 
   3  17   5       99.44       72.56     23.75 o 
   4  17   5      168.79      176.24     24.62 o 
   5  17   5       52.56       17.41     28.50 o 
  -4  18   5      107.76      101.03     25.13 o 
  -3  18   5       79.15       96.25     28.33 o 
  -2  18   5      471.22      544.55     36.71 o 
  -1  18   5      169.87      161.92     41.98 o 
   0  18   5      422.63      413.35     33.64 o 
   1  18   5       43.37       49.02     23.39 o 
   2  18   5        0.36      -11.53     40.78 o 
   3  18   5       39.91       43.56     25.01 o 
   4  18   5      197.64      214.34     27.44 o 
  -3  19   5       50.22       36.33     26.25 o 
  -2  19   5        5.75       -0.29     22.46 o 
  -1  19   5      143.78      245.87     46.78 o 
   0  19   5      129.63      173.75     28.50 o 
   1  19   5      473.52      566.93     39.37 o 
   2  19   5      545.28      558.44     71.96 o 
   3  19   5      185.18      143.31     29.54 o 
  -2  20   5       47.94       17.99     37.18 o 
  -1  20   5      555.31      512.13     58.77 o 
   0  20   5       30.35       28.24     33.58 o 
   1  20   5       32.14       11.95     23.22 o 
   2  20   5        0.99      -17.20     31.78 o 
  -8   0   6      228.53      187.10     44.38 o 
  -6   0   6       10.58       20.68     17.00 o 
  -4   0   6     1278.34     1171.79     45.58 o 
  -2   0   6      676.33      760.40     33.58 o 
   0   0   6      289.57      304.32     11.73 o 
   2   0   6      931.18      806.94     28.17 o 
   4   0   6      868.09      827.61     34.65 o 
   6   0   6      148.46       97.15     32.38 o 
   8   0   6       43.32       93.55     38.38 o 
  -8   1   6       17.76      -15.41     21.86 o 
  -7   1   6      199.33      163.47     27.55 o 
  -6   1   6      107.75       84.85     18.96 o 
  -5   1   6        0.28      -13.38      9.70 o 
  -4   1   6      147.36      161.69     13.23 o 
  -3   1   6       12.33       29.59      8.86 o 
  -2   1   6     3430.69     3292.21     34.90 o 
  -1   1   6     3201.67     3282.62     31.03 o 
   0   1   6       37.83       40.62      6.13 o 
   1   1   6      466.94      418.39     12.43 o 
   2   1   6        7.81        8.22      5.49 o 
   3   1   6      113.76      123.95     16.57 o 
   4   1   6      141.70      166.51     14.04 o 
   5   1   6        6.06       -7.20     11.77 o 
   6   1   6      370.02      356.16     28.83 o 
   7   1   6       36.18       90.45     28.78 o 
   8   1   6       63.76       25.10     33.58 o 
  -8   2   6      335.32      285.67     34.34 o 
  -7   2   6      150.96      133.83     49.77 o 
  -6   2   6       11.17       20.47     26.99 o 
  -5   2   6     1422.62     1421.74     33.20 o 
  -4   2   6      342.29      356.74     23.87 o 
  -3   2   6     2063.07     1987.18     27.49 o 
  -2   2   6        5.92        4.84      5.13 o 
  -1   2   6      103.16      107.22      9.18 o 
   0   2   6      774.46      788.64     14.84 o 
   1   2   6     2776.35     2750.46     29.91 o 
   2   2   6        4.01        3.79      5.55 o 
   3   2   6      884.48      918.65     23.21 o 
   4   2   6        5.73       11.61      9.65 o 
   5   2   6       24.42       21.97     12.63 o 
   6   2   6       11.78        5.00     17.25 o 
   7   2   6        5.88       21.05     21.61 o 
   8   2   6        9.64      -14.39     22.90 o 
  -8   3   6       34.05      -21.97     23.57 o 
  -7   3   6      252.19      261.55     51.57 o 
  -6   3   6       79.28       50.37     19.51 o 
  -5   3   6       11.43        1.70     14.64 o 
  -4   3   6       45.98       43.91     10.03 o 
  -3   3   6     1309.68     1280.55     22.62 o 
  -2   3   6      161.89      163.17      9.18 o 
  -1   3   6     4627.59     4431.57     37.69 o 
   0   3   6      576.75      572.11     11.69 o 
   1   3   6       77.83       82.88      9.49 o 
   2   3   6      279.40      274.39     16.10 o 
   3   3   6      176.04      199.72     12.96 o 
   4   3   6       18.92       25.18     11.91 o 
   5   3   6      689.05      733.13     37.39 o 
   6   3   6      501.58      505.25     92.95 o 
   7   3   6      680.58      626.47     40.60 o 
   8   3   6        0.84      -11.15     22.85 o 
  -8   4   6       14.51       66.12     26.78 o 
  -7   4   6       62.89       66.50     31.78 o 
  -6   4   6      440.19      458.28     94.75 o 
  -5   4   6      672.10      681.58     35.38 o 
  -4   4   6     1533.80     1590.46     44.37 o 
  -3   4   6      509.61      492.51     15.32 o 
  -2   4   6      264.91      254.51     18.70 o 
  -1   4   6      182.23      182.91      8.22 o 
   0   4   6      275.37      282.70     10.09 o 
   1   4   6      463.41      428.04     11.71 o 
   2   4   6     3302.55     3234.63     42.07 o 
   3   4   6      276.52      275.72     19.00 o 
   4   4   6      787.25      714.23     33.08 o 
   5   4   6      854.72      874.90     43.40 o 
   6   4   6       41.20       10.71     18.22 o 
   7   4   6       88.36       66.76     28.19 o 
   8   4   6       66.66       63.57     26.29 o 
  -8   5   6      104.51       86.28     28.69 o 
  -7   5   6        1.70        3.02     20.75 o 
  -6   5   6       58.29       45.98     20.14 o 
  -5   5   6       43.52       15.18     15.85 o 
  -4   5   6       86.44       79.45     12.14 o 
  -3   5   6      214.98      221.25     13.50 o 
  -2   5   6     2860.05     2820.85     35.37 o 
  -1   5   6       70.44       67.90      6.23 o 
   0   5   6     4840.34     4655.48     47.30 o 
   1   5   6     1194.49     1249.03     19.02 o 
   2   5   6       44.80       56.22      8.85 o 
   3   5   6      271.53      258.17     16.84 o 
   4   5   6     1203.99     1206.85     79.22 o 
   5   5   6      923.20      985.36     34.14 o 
   6   5   6      797.00      819.40     49.77 o 
   7   5   6        7.52       -7.35     22.46 o 
   8   5   6        2.30       -9.09     24.07 o 
  -8   6   6       11.41      -35.01     23.34 o 
  -7   6   6      185.93      194.76     28.52 o 
  -6   6   6      353.11      417.21     33.43 o 
  -5   6   6     1422.24     1357.69     62.37 o 
  -4   6   6     1353.73     1400.19     77.30 o 
  -3   6   6      154.16      145.17     13.44 o 
  -2   6   6     2167.39     2234.17     38.16 o 
  -1   6   6     1340.55     1412.52     20.31 o 
   0   6   6     1035.17     1080.08     18.76 o 
   1   6   6     1280.93     1306.14     20.15 o 
   2   6   6      889.96      943.56     20.62 o 
   3   6   6     2529.52     2461.18     46.35 o 
   4   6   6     1276.63     1374.16     67.92 o 
   5   6   6      290.44      331.94     25.66 o 
   6   6   6       26.56       18.68     15.66 o 
   7   6   6        7.16      -15.02     21.15 o 
   8   6   6       37.25       55.77     27.14 o 
  -8   7   6       12.77        3.02     26.78 o 
  -7   7   6      215.90      229.56     31.59 o 
  -6   7   6       18.35       19.72     22.00 o 
  -5   7   6      154.55      147.33     35.98 o 
  -4   7   6       24.29       37.99     12.61 o 
  -3   7   6     3792.30     3764.88     57.96 o 
  -2   7   6     1953.52     2008.03     37.93 o 
  -1   7   6     4212.93     3994.05     52.19 o 
   0   7   6      186.48      196.34     10.20 o 
   1   7   6     2651.28     2637.23     52.79 o 
   2   7   6     1155.01     1115.76     25.03 o 
   3   7   6      226.67      216.28     16.79 o 
   4   7   6        3.58        1.22     12.18 o 
   5   7   6      301.12      331.55     32.91 o 
   6   7   6      480.40      524.68     35.59 o 
   7   7   6      215.72      181.53     36.58 o 
  -7   8   6      135.80      125.88     29.54 o 
  -6   8   6        3.24       20.56     21.00 o 
  -5   8   6     1293.06     1295.76     53.37 o 
  -4   8   6       47.53       50.64     17.02 o 
  -3   8   6      948.02      927.41     33.43 o 
  -2   8   6       69.07       69.98     12.07 o 
  -1   8   6       13.42       13.68      7.13 o 
   0   8   6       47.47       46.59      7.68 o 
   1   8   6      824.71      764.67     20.57 o 
   2   8   6     1087.77     1137.86     25.73 o 
   3   8   6      630.14      670.46     22.57 o 
   4   8   6      733.27      689.61     27.91 o 
   5   8   6       53.33       55.65     15.45 o 
   6   8   6        3.93       16.27     26.99 o 
   7   8   6        0.97       -2.33     22.18 o 
  -7   9   6       65.73       58.67     57.57 o 
  -6   9   6       30.74       28.59     23.31 o 
  -5   9   6       21.09       11.33     18.73 o 
  -4   9   6      149.50      182.86     18.69 o 
  -3   9   6      222.86      232.52     18.12 o 
  -2   9   6     2077.42     1947.03     39.82 o 
  -1   9   6      105.31      108.94     10.34 o 
   0   9   6     3056.53     3035.67     56.78 o 
   1   9   6       20.21       21.51      9.23 o 
   2   9   6      255.46      254.88     15.25 o 
   3   9   6     2189.85     2096.73     38.04 o 
   4   9   6      327.60      317.39     22.14 o 
   5   9   6        2.62       48.20     19.92 o 
   6   9   6       23.96       -5.26     19.92 o 
   7   9   6       10.43       14.22     23.57 o 
  -7  10   6       13.35       -1.44     25.86 o 
  -6  10   6      559.85      528.15     79.76 o 
  -5  10   6        0.08       45.01     21.51 o 
  -4  10   6     1234.13     1250.82     71.27 o 
  -3  10   6        4.06        4.86     12.68 o 
  -2  10   6      315.94      333.21     19.99 o 
  -1  10   6        8.98        6.99      9.15 o 
   0  10   6      753.82      700.33     25.79 o 
   1  10   6      359.60      377.89     19.05 o 
   2  10   6     2335.66     2244.30     43.81 o 
   3  10   6      653.20      636.00     23.03 o 
   4  10   6     1109.07     1107.98     43.20 o 
   5  10   6      431.08      386.38     32.09 o 
   6  10   6        8.90       56.37     23.75 o 
   7  10   6        0.43        4.03     51.57 o 
  -7  11   6       11.19       14.39     27.99 o 
  -6  11   6       16.43       35.92     25.06 o 
  -5  11   6       21.57       29.98     17.31 o 
  -4  11   6      127.46      130.08     27.55 o 
  -3  11   6      436.09      432.71     43.88 o 
  -2  11   6      575.09      579.31     25.28 o 
  -1  11   6      610.42      601.70     23.02 o 
   0  11   6      482.12      510.61     22.93 o 
   1  11   6      506.50      507.47     22.57 o 
   2  11   6      175.95      148.32     16.09 o 
   3  11   6        0.25       -9.11     10.37 o 
   4  11   6     1114.67     1078.69     36.11 o 
   5  11   6      331.54      376.12     32.23 o 
   6  11   6      474.18      446.37     55.77 o 
   7  11   6      102.84      106.12     50.37 o 
  -7  12   6      110.91      122.34     41.98 o 
  -6  12   6       11.14      -10.91     22.46 o 
  -5  12   6      605.63      638.36     33.40 o 
  -4  12   6       50.15       64.77     17.41 o 
  -3  12   6      459.77      486.54     26.30 o 
  -2  12   6      147.63      135.92     17.43 o 
  -1  12   6       98.83       90.37     12.49 o 
   0  12   6      190.15      200.94     15.93 o 
   1  12   6     1798.87     1680.84     71.08 o 
   2  12   6       14.21        1.33     12.84 o 
   3  12   6      529.35      481.60     25.94 o 
   4  12   6      166.63      123.99     19.59 o 
   5  12   6       38.39       63.78     26.99 o 
   6  12   6       40.74       32.07     24.16 o 
  -6  13   6        0.05      -31.78     23.75 o 
  -5  13   6        6.33        3.55     17.98 o 
  -4  13   6      238.91      249.75     26.51 o 
  -3  13   6     1193.85     1116.17     38.27 o 
  -2  13   6      117.01       98.46     17.31 o 
  -1  13   6     1282.47     1277.38     36.20 o 
   0  13   6      133.32      171.00     16.90 o 
   1  13   6      112.01      154.04     18.25 o 
   2  13   6      110.78      101.80     18.98 o 
   3  13   6      457.53      372.22     24.37 o 
   4  13   6       35.97       46.75     18.40 o 
   5  13   6      177.75      220.90     29.65 o 
   6  13   6       88.83      112.29     26.70 o 
  -6  14   6      293.07      305.08     47.97 o 
  -5  14   6      226.29      256.28     26.73 o 
  -4  14   6       20.49       30.18     18.81 o 
  -3  14   6      175.68      167.34     21.32 o 
  -2  14   6       95.51       98.19     20.96 o 
  -1  14   6       96.90       89.63     17.66 o 
   0  14   6      202.02      247.11     30.24 o 
   1  14   6      568.90      551.02     46.20 o 
   2  14   6      472.84      488.13     34.18 o 
   3  14   6      118.45      117.10     19.10 o 
   4  14   6      592.30      565.61     36.58 o 
   5  14   6        6.20       20.74     27.59 o 
   6  14   6        1.94      -35.55     23.70 o 
  -5  15   6        6.73       -6.26     18.59 o 
  -4  15   6      143.62      153.58     23.31 o 
  -3  15   6        0.23       -5.39     16.58 o 
  -2  15   6      113.31      158.55     20.47 o 
  -1  15   6       55.21       73.27     17.41 o 
   0  15   6     1153.95     1166.28     34.90 o 
   1  15   6        1.39       16.13     14.00 o 
   2  15   6      493.60      412.97     32.19 o 
   3  15   6        1.74        6.96     16.09 o 
   4  15   6       84.46      102.40     21.32 o 
   5  15   6        0.73       21.35     23.70 o 
  -5  16   6        8.90        9.43     27.18 o 
  -4  16   6       71.59       90.00     31.11 o 
  -3  16   6      105.26       99.13     21.18 o 
  -2  16   6      236.80      224.17     23.83 o 
  -1  16   6      357.45      288.42     29.36 o 
   0  16   6       56.20       23.04     15.03 o 
   1  16   6      276.89      302.78     51.57 o 
   2  16   6      320.67      285.31     29.54 o 
   3  16   6      225.41      213.77     36.40 o 
   4  16   6      174.87      161.73     25.12 o 
   5  16   6       60.83       58.27     26.25 o 
  -4  17   6        9.36       11.88     21.11 o 
  -3  17   6      791.94      822.91     37.99 o 
  -2  17   6        1.24        7.00     18.53 o 
  -1  17   6      924.30      916.73     80.36 o 
   0  17   6       49.35       31.18     31.18 o 
   1  17   6      237.83      324.80     31.59 o 
   2  17   6        3.70       -7.70     19.07 o 
   3  17   6       11.73        9.31     18.40 o 
   4  17   6       28.39       37.61     21.67 o 
  -4  18   6        4.36       18.36     26.10 o 
  -3  18   6      464.71      463.55     40.57 o 
  -2  18   6        3.14       -8.33     21.51 o 
  -1  18   6       10.71       11.05     34.18 o 
   0  18   6      109.81       41.98     35.98 o 
   1  18   6      221.78      265.47     48.57 o 
   2  18   6       40.85       38.95     32.38 o 
   3  18   6      419.06      433.01     38.05 o 
  -3  19   6       48.68       32.98     27.14 o 
  -2  19   6      412.86      512.20     39.83 o 
  -1  19   6      111.55      113.94     44.38 o 
   0  19   6      266.31      297.44     46.78 o 
   1  19   6       61.13       48.29     25.36 o 
   2  19   6        5.30       17.11     28.19 o 
  -1  20   6       18.43       13.19     38.38 o 
   0  20   6      163.50      177.51     43.18 o 
   1  20   6      163.73      157.12     43.18 o 
  -7   0   7      355.96      301.04     47.97 o 
  -5   0   7        3.67        8.11     14.12 o 
  -3   0   7     2365.51     2300.95     58.77 o 
  -1   0   7     3141.98     3231.37     49.41 o 
   1   0   7      381.32      274.58     19.81 o 
   3   0   7        6.58        1.47      9.45 o 
   5   0   7        5.04        4.02     13.05 o 
   7   0   7        2.17       34.78     32.38 o 
  -8   1   7       58.71       46.76     27.10 o 
  -7   1   7      113.31      105.40     26.13 o 
  -6   1   7      171.83      148.64     22.71 o 
  -5   1   7      759.96      747.99     26.24 o 
  -4   1   7      731.69      708.00     23.86 o 
  -3   1   7     1673.65     1726.24     33.73 o 
  -2   1   7     1627.88     1774.96     33.33 o 
  -1   1   7      615.05      701.58     17.77 o 
   0   1   7      322.47      354.82     10.37 o 
   1   1   7     1053.07     1198.36     26.01 o 
   2   1   7      701.99      734.15     19.78 o 
   3   1   7      674.85      640.26     24.93 o 
   4   1   7      364.21      376.20     18.64 o 
   5   1   7      115.76      120.84     16.81 o 
   6   1   7        6.45       -5.65     17.99 o 
   7   1   7       29.84       41.46     20.76 o 
   8   1   7        0.61        1.80     22.90 o 
  -8   2   7      169.11      161.50     33.08 o 
  -7   2   7       46.16       89.44     23.03 o 
  -6   2   7      111.95      132.36     21.61 o 
  -5   2   7        0.57      -13.57     14.68 o 
  -4   2   7       22.90       16.11     10.24 o 
  -3   2   7      195.31      226.40     14.72 o 
  -2   2   7     1132.23     1109.54     42.94 o 
  -1   2   7     3687.91     3771.95     55.52 o 
   0   2   7    10097.37    10381.56    129.67 o 
   1   2   7      348.98      325.47     10.79 o 
   2   2   7     1551.83     1645.35     33.84 o 
   3   2   7      332.46      306.49     15.63 o 
   4   2   7        3.63       -5.07     10.18 o 
   5   2   7       36.85       45.76     14.51 o 
   6   2   7       93.78      112.66     61.17 o 
   7   2   7       14.86        8.74     20.77 o 
   8   2   7        0.91        4.16     18.51 o 
  -8   3   7       16.67       15.59     38.38 o 
  -7   3   7        0.24        4.08     21.61 o 
  -6   3   7      228.52      243.38     26.99 o 
  -5   3   7      148.38      153.61     23.39 o 
  -4   3   7      965.20      971.26     26.85 o 
  -3   3   7       59.90       54.72     12.33 o 
  -2   3   7      968.45     1004.24     19.78 o 
  -1   3   7      126.53      151.60      9.99 o 
   0   3   7      203.32      189.83      8.17 o 
   1   3   7        3.47       -2.10      5.97 o 
   2   3   7     2806.02     2849.84     34.26 o 
   3   3   7       64.04       56.33     10.86 o 
   4   3   7      881.52      865.85     26.43 o 
   5   3   7        2.85       -6.92     12.92 o 
   6   3   7        2.59       -2.59     19.07 o 
   7   3   7       49.51       74.96     24.59 o 
   8   3   7        2.46        0.33     24.92 o 
  -8   4   7       35.16       22.79     35.98 o 
  -7   4   7      248.92      259.96     30.53 o 
  -6   4   7       26.00       24.29     21.32 o 
  -5   4   7        6.90        6.31     16.05 o 
  -4   4   7       66.79       77.65     31.78 o 
  -3   4   7     1186.38     1204.04     29.11 o 
  -2   4   7      995.86      961.19     20.61 o 
  -1   4   7     4624.54     4547.58     49.28 o 
   0   4   7      883.04      891.01     15.59 o 
   1   4   7     2504.00     2485.39     28.14 o 
   2   4   7      219.75      225.61     13.93 o 
   3   4   7       85.07       70.71     11.19 o 
   4   4   7      184.87      192.97     18.63 o 
   5   4   7      156.21      211.32     20.54 o 
   6   4   7      180.89      169.90     26.76 o 
   7   4   7       25.60      -12.42     22.79 o 
   8   4   7       12.06       22.79     35.98 o 
  -8   5   7        0.84        2.01     26.13 o 
  -7   5   7       36.77       24.01     23.22 o 
  -6   5   7       13.32       27.12     21.61 o 
  -5   5   7     1142.73     1160.73     46.18 o 
  -4   5   7        6.84        0.70     14.64 o 
  -3   5   7     1267.23     1263.97     39.43 o 
  -2   5   7       83.50       82.20     12.98 o 
  -1   5   7      323.93      348.27     13.67 o 
   0   5   7        9.71        1.90      5.74 o 
   1   5   7     1149.42     1088.61     24.67 o 
   2   5   7        7.27        3.97      8.04 o 
   3   5   7      742.99      780.10     28.04 o 
   4   5   7     1428.67     1433.46     39.34 o 
   5   5   7      131.06      116.34     22.33 o 
   6   5   7       15.36       -0.83     15.84 o 
   7   5   7        0.00       22.58     24.16 o 
  -8   6   7       21.80       27.95     25.40 o 
  -7   6   7      294.70      317.75     35.50 o 
  -6   6   7       41.38       41.98     22.71 o 
  -5   6   7        1.25        2.95     17.25 o 
  -4   6   7      337.36      362.81     28.69 o 
  -3   6   7       97.54      102.36     13.44 o 
  -2   6   7      547.05      527.92     19.10 o 
  -1   6   7      613.58      583.44     27.68 o 
   0   6   7     2692.24     2618.88     31.71 o 
   1   6   7     1333.94     1298.56     20.92 o 
   2   6   7     1606.92     1576.96     32.12 o 
   3   6   7       13.59        6.20     11.21 o 
   4   6   7       17.95       27.42     13.61 o 
   5   6   7      139.78      145.95     19.15 o 
   6   6   7      449.89      419.69     34.77 o 
   7   6   7      134.89      133.77     41.38 o 
  -7   7   7       51.22       39.98     25.40 o 
  -6   7   7      149.77      172.26     29.03 o 
  -5   7   7      250.98      269.16     28.81 o 
  -4   7   7      969.02     1053.23     42.52 o 
  -3   7   7      227.98      259.90     30.34 o 
  -2   7   7      421.74      426.48     23.06 o 
  -1   7   7      452.82      471.14     28.85 o 
   0   7   7       22.51       12.29      6.97 o 
   1   7   7      660.61      642.61     17.43 o 
   2   7   7     1405.74     1388.96     26.00 o 
   3   7   7      384.21      368.59     20.62 o 
   4   7   7      988.01      950.39     32.30 o 
   5   7   7      200.28      195.57     20.51 o 
   6   7   7        0.73      -11.82     20.96 o 
   7   7   7       25.67       69.35     26.70 o 
  -7   8   7        0.28        1.62     25.06 o 
  -6   8   7      217.55      205.63     31.24 o 
  -5   8   7      335.96      306.25     59.37 o 
  -4   8   7      171.15      133.29     28.19 o 
  -3   8   7       97.21      110.45     14.95 o 
  -2   8   7     1569.80     1543.59     63.32 o 
  -1   8   7       36.09       56.39      9.93 o 
   0   8   7     1212.34     1266.82     22.96 o 
   1   8   7      588.35      582.65     18.81 o 
   2   8   7      493.06      502.91     19.32 o 
   3   8   7        0.29       -3.97     11.44 o 
   4   8   7      147.54      167.75     18.87 o 
   5   8   7       28.36       29.47     15.69 o 
   6   8   7       70.26       78.53     24.07 o 
   7   8   7       15.82      -12.43     29.98 o 
  -7   9   7        6.89       -7.12     34.78 o 
  -6   9   7        2.31      -16.33     25.19 o 
  -5   9   7       70.14       73.03     22.85 o 
  -4   9   7      689.34      770.69     50.37 o 
  -3   9   7      676.74      677.85     34.54 o 
  -2   9   7      853.31      820.49     31.63 o 
  -1   9   7        0.43       15.41     11.21 o 
   0   9   7        0.51       -2.87      7.69 o 
   1   9   7       52.45       50.47     10.60 o 
   2   9   7      589.52      630.45     22.28 o 
   3   9   7       17.07       33.49     11.81 o 
   4   9   7      239.44      235.63     21.44 o 
   5   9   7      349.15      331.31     30.95 o 
   6   9   7       28.76       46.99     23.03 o 
   7   9   7        3.81        5.87     24.55 o 
  -7  10   7       51.18       98.81     30.74 o 
  -6  10   7        0.04      -19.68     32.98 o 
  -5  10   7        2.52        2.33     20.63 o 
  -4  10   7       12.03       -3.07     18.73 o 
  -3  10   7      608.04      600.07     27.13 o 
  -2  10   7      141.99      149.56     28.18 o 
  -1  10   7     1740.46     1694.13     76.18 o 
   0  10   7      375.18      351.88     18.48 o 
   1  10   7      908.72      850.95     50.38 o 
   2  10   7     1343.53     1237.06     30.04 o 
   3  10   7     1308.02     1283.87     35.13 o 
   4  10   7       32.74       55.68     25.85 o 
   5  10   7        5.62      -16.79     18.22 o 
   6  10   7       23.98       26.76     26.99 o 
   7  10   7       25.78       20.39     34.78 o 
  -6  11   7      106.85       77.94     40.78 o 
  -5  11   7      320.73      323.24     33.96 o 
  -4  11   7      434.95      471.60     65.97 o 
  -3  11   7      322.41      345.27     23.03 o 
  -2  11   7      165.08      157.60     18.53 o 
  -1  11   7        2.74       -4.03     12.32 o 
   0  11   7      365.06      394.78     18.24 o 
   1  11   7      359.18      358.63     20.28 o 
   2  11   7      239.00      227.20     16.60 o 
   3  11   7      137.80      143.51     15.70 o 
   4  11   7        3.85        0.82     17.37 o 
   5  11   7      474.71      472.32     40.18 o 
   6  11   7        0.16        5.09     22.46 o 
  -6  12   7       62.06       24.76     28.33 o 
  -5  12   7        1.69      -24.39     21.89 o 
  -4  12   7       78.31       74.73     18.81 o 
  -3  12   7       24.25       25.24     15.83 o 
  -2  12   7     2158.21     2187.54     67.87 o 
  -1  12   7      528.74      558.99     26.72 o 
   0  12   7     1867.04     1800.46     42.94 o 
   1  12   7       26.88       39.78     15.22 o 
   2  12   7      746.05      679.73     34.70 o 
   3  12   7      173.81      137.34     16.14 o 
   4  12   7        1.82        9.90     16.38 o 
   5  12   7       35.14       39.49     22.85 o 
   6  12   7       15.22       27.35     23.31 o 
  -6  13   7       89.77       84.89     29.39 o 
  -5  13   7      185.37      198.05     31.34 o 
  -4  13   7      481.96      515.96     30.42 o 
  -3  13   7        4.26       -1.92     15.27 o 
  -2  13   7      104.24      102.65     17.53 o 
  -1  13   7       44.07       57.88     23.39 o 
   0  13   7        1.62       17.57     14.64 o 
   1  13   7      168.67      151.30     21.24 o 
   2  13   7      532.35      562.82     43.33 o 
   3  13   7      338.14      293.52     42.04 o 
   4  13   7      485.44      461.22     29.85 o 
   5  13   7        0.29       -6.56     21.51 o 
   6  13   7       82.41       61.03     26.70 o 
  -5  14   7       51.36      124.56     30.50 o 
  -4  14   7       27.70       34.07     19.36 o 
  -3  14   7      415.49      356.53     44.59 o 
  -2  14   7       65.33       66.08     17.48 o 
  -1  14   7     1219.09     1124.43     55.83 o 
   0  14   7       22.65        1.48     18.22 o 
   1  14   7      558.69      477.48     25.55 o 
   2  14   7      300.50      264.83     27.10 o 
   3  14   7        7.50        7.05     16.72 o 
   4  14   7        0.77       -8.76     17.90 o 
   5  14   7       50.99       65.37     26.29 o 
  -5  15   7      863.86      884.46    127.13 o 
  -4  15   7        5.94        2.51     18.40 o 
  -3  15   7     1148.49     1232.19     74.73 o 
  -2  15   7      148.38      140.52     20.78 o 
  -1  15   7      188.21      134.36     20.25 o 
   0  15   7       11.04       -1.03     17.57 o 
   1  15   7      732.14      787.23     31.36 o 
   2  15   7       14.09       20.99     19.51 o 
   3  15   7      189.68      215.12     23.41 o 
   4  15   7        0.39       10.93     17.83 o 
   5  15   7       77.75      105.17     28.50 o 
  -4  16   7        0.42      -30.83     25.93 o 
  -3  16   7      145.04      158.08     23.75 o 
  -2  16   7      121.20      143.20     21.47 o 
  -1  16   7     1005.60     1072.70     56.97 o 
   0  16   7      100.37       95.49     23.63 o 
   1  16   7      658.14      621.02     37.56 o 
   2  16   7      102.22       49.17     32.98 o 
   3  16   7       12.26        1.05     17.71 o 
   4  16   7       32.32       62.85     20.75 o 
  -4  17   7      166.61      183.68     27.46 o 
  -3  17   7       37.17       26.09     21.76 o 
  -2  17   7      100.06      137.85     22.77 o 
  -1  17   7       11.39        8.40     21.15 o 
   0  17   7       11.07       -2.20     20.66 o 
   1  17   7        8.20       -8.40     31.18 o 
   2  17   7      271.53      283.00     31.24 o 
   3  17   7      125.01      106.34     22.57 o 
   4  17   7       88.66       98.61     57.57 o 
  -3  18   7       22.26       39.76     23.15 o 
  -2  18   7      467.56      521.99     39.75 o 
  -1  18   7       92.43       59.11     28.19 o 
   0  18   7      549.57      599.69     59.97 o 
   1  18   7        0.56      -31.18     32.38 o 
   2  18   7       27.11       32.57     24.16 o 
   3  18   7       17.23       21.41     20.41 o 
  -2  19   7       60.26       32.97     25.86 o 
  -1  19   7        1.67      -25.19     37.18 o 
   0  19   7      133.42      178.71     44.38 o 
   1  19   7      135.33       81.56     40.78 o 
   2  19   7       81.35      214.69     45.58 o 
  -8   0   8       18.73       19.19     40.78 o 
  -6   0   8      126.44      131.93     34.78 o 
  -4   0   8       17.54       17.11     14.12 o 
  -2   0   8      108.25       90.38     14.34 o 
   0   0   8        0.62        4.91      8.51 o 
   2   0   8     1641.26     1558.27     77.36 o 
   4   0   8     1779.31     1933.39     71.96 o 
   6   0   8       19.00       37.18     28.78 o 
  -8   1   8        1.73      -21.11     26.70 o 
  -7   1   8       43.20       44.78     29.98 o 
  -6   1   8       47.77       58.97     17.62 o 
  -5   1   8       90.85      132.03     26.60 o 
  -4   1   8      123.18      128.93     14.41 o 
  -3   1   8      909.43      828.36     25.24 o 
  -2   1   8       11.05       26.88     10.34 o 
  -1   1   8      426.60      408.86     16.02 o 
   0   1   8      653.35      603.36     12.76 o 
   1   1   8       20.46       27.56      6.24 o 
   2   1   8      414.10      403.46     16.37 o 
   3   1   8       59.07       60.67     11.32 o 
   4   1   8       92.75      102.85     14.00 o 
   5   1   8      113.51      130.10     16.73 o 
   6   1   8      175.29      183.32     21.60 o 
   7   1   8       58.25       70.57     25.86 o 
  -8   2   8        0.00      -19.19     24.59 o 
  -7   2   8       30.52       16.79     26.39 o 
  -6   2   8       81.96       65.78     21.02 o 
  -5   2   8      618.38      651.78     46.78 o 
  -4   2   8       84.61       69.19     12.51 o 
  -3   2   8     1383.62     1380.37     32.45 o 
  -2   2   8       15.52        7.69      9.64 o 
  -1   2   8       82.22       85.69     11.46 o 
   0   2   8       52.60       78.76      7.30 o 
   1   2   8      719.95      730.76     17.74 o 
   2   2   8       17.13        6.97      8.40 o 
   3   2   8      399.52      407.25     18.73 o 
   4   2   8       21.74        9.28     11.47 o 
   5   2   8      459.18      477.46     34.51 o 
   6   2   8      137.85      100.08     24.16 o 
   7   2   8       58.28       39.14     24.07 o 
  -8   3   8       22.32       24.32     27.47 o 
  -7   3   8      190.11      200.31     30.74 o 
  -6   3   8       12.52       24.71     21.00 o 
  -5   3   8      311.01      269.28     29.38 o 
  -4   3   8       20.22       32.32     20.39 o 
  -3   3   8       48.74       45.73     11.63 o 
  -2   3   8       45.80       59.77     11.73 o 
  -1   3   8      909.03      908.09     21.49 o 
   0   3   8      651.91      641.25     15.29 o 
   1   3   8     1369.09     1366.30     22.69 o 
   2   3   8      268.00      256.57     14.54 o 
   3   3   8      148.08      142.27     13.49 o 
   4   3   8      384.18      394.23     20.69 o 
   5   3   8      450.21      428.49     33.43 o 
   6   3   8        4.63       11.30     17.04 o 
   7   3   8      351.55      333.50     46.18 o 
  -7   4   8        4.41        6.17     23.03 o 
  -6   4   8      153.50      177.31     55.77 o 
  -5   4   8      128.25      171.31     23.90 o 
  -4   4   8      826.34      793.25     36.53 o 
  -3   4   8      709.53      679.35     23.59 o 
  -2   4   8     1204.23     1232.58     45.60 o 
  -1   4   8      311.51      341.75     14.57 o 
   0   4   8       23.14       31.93      6.40 o 
   1   4   8       14.88       22.48      7.66 o 
   2   4   8      781.55      778.51     22.69 o 
   3   4   8     2110.78     2057.66     42.37 o 
   4   4   8      537.25      539.20     27.32 o 
   5   4   8     1048.05     1008.19     36.31 o 
   6   4   8       31.23       42.43     17.78 o 
   7   4   8        5.94       31.53     23.70 o 
  -7   5   8        0.66      -29.63     22.71 o 
  -6   5   8      409.17      460.97    113.34 o 
  -5   5   8        4.62       30.45     20.46 o 
  -4   5   8        0.54        0.86     16.52 o 
  -3   5   8        3.52       -4.59     13.76 o 
  -2   5   8     1470.97     1384.48     32.54 o 
  -1   5   8        7.38        8.36      8.27 o 
   0   5   8      987.74     1009.58     35.41 o 
   1   5   8        2.15        6.39      9.60 o 
   2   5   8      146.40      140.05     12.60 o 
   3   5   8     1101.31     1148.97     29.44 o 
   4   5   8      526.80      501.64     56.89 o 
   5   5   8       48.88       76.89     17.83 o 
   6   5   8       32.45       25.95     18.23 o 
   7   5   8        4.20       -6.45     23.31 o 
  -7   6   8      143.88      118.57     28.69 o 
  -6   6   8      145.71      133.61     27.10 o 
  -5   6   8      233.71      265.54     28.24 o 
  -4   6   8     1174.20     1171.95     62.97 o 
  -3   6   8      245.08      226.44     22.71 o 
  -2   6   8       18.28       25.77     13.42 o 
  -1   6   8      119.75      142.90     12.08 o 
   0   6   8      207.88      190.60     12.96 o 
   1   6   8     1666.21     1644.11     24.65 o 
   2   6   8     3471.43     3530.92     43.04 o 
   3   6   8     1224.77     1123.83     49.68 o 
   4   6   8      128.56      141.62     17.98 o 
   5   6   8      110.58      107.79     19.61 o 
   6   6   8        0.71      -12.70     17.93 o 
   7   6   8       24.54       27.55     26.13 o 
  -7   7   8       31.79       21.26     27.64 o 
  -6   7   8        1.91       -2.35     22.18 o 
  -5   7   8      102.93       72.51     23.03 o 
  -4   7   8      114.41      102.06     24.59 o 
  -3   7   8      724.07      655.34     50.37 o 
  -2   7   8       98.98      113.95     19.22 o 
  -1   7   8     2837.52     2736.56     40.04 o 
   0   7   8     1743.60     1787.24     32.25 o 
   1   7   8     2291.43     2171.56     44.16 o 
   2   7   8       57.31       70.19     10.81 o 
   3   7   8        6.81        3.25     11.91 o 
   4   7   8      699.83      564.79     27.72 o 
   5   7   8      234.15      212.38     53.73 o 
   6   7   8       12.52       31.74     19.36 o 
   7   7   8       78.63       39.69     26.62 o 
  -7   8   8       94.49       82.28     38.98 o 
  -6   8   8       19.37       14.45     25.06 o 
  -5   8   8      354.53      395.51     33.96 o 
  -4   8   8       72.14       42.00     19.81 o 
  -3   8   8      357.99      378.09     49.77 o 
  -2   8   8        6.73       -5.79     10.96 o 
  -1   8   8       13.81       -4.80     11.08 o 
   0   8   8      916.17      937.72     40.16 o 
   1   8   8      321.00      341.38     13.80 o 
   2   8   8      735.61      764.12     24.24 o 
   3   8   8      398.08      379.33     34.41 o 
   4   8   8        6.83       21.91     14.57 o 
   5   8   8      279.61      263.35     23.65 o 
   6   8   8       18.81        1.18     36.58 o 
   7   8   8        0.07      -29.40     21.61 o 
  -7   9   8      105.82       80.07     31.39 o 
  -6   9   8       16.25       27.59     26.62 o 
  -5   9   8       50.83       87.23     26.13 o 
  -4   9   8       64.69       54.16     23.39 o 
  -3   9   8        3.89        9.27     17.39 o 
  -2   9   8     1584.10     1446.16     36.49 o 
  -1   9   8       22.40       -7.06     11.66 o 
   0   9   8     1153.91     1153.48     32.37 o 
   1   9   8     1091.63     1045.64     23.73 o 
   2   9   8       50.97       62.20     11.99 o 
   3   9   8      150.44      163.06     27.97 o 
   4   9   8       83.82      124.24     19.17 o 
   5   9   8       22.38       22.18     17.20 o 
   6   9   8       20.67       -3.46     29.98 o 
  -6  10   8       90.25       80.77     34.78 o 
  -5  10   8        0.35       -1.80     25.79 o 
  -4  10   8      650.71      733.78     41.45 o 
  -3  10   8        3.63      -31.08     30.58 o 
  -2  10   8      711.51      746.29     29.15 o 
  -1  10   8      239.57      225.17     18.62 o 
   0  10   8      167.94      175.81     17.66 o 
   1  10   8      362.38      381.91     18.86 o 
   2  10   8     1672.96     1733.05     35.85 o 
   3  10   8      456.93      449.86     22.56 o 
   4  10   8      253.86      247.75     22.70 o 
   5  10   8        8.61       16.19     22.19 o 
   6  10   8      131.61      143.38     33.58 o 
  -6  11   8      132.44      126.86     57.57 o 
  -5  11   8        3.11      -13.02     23.03 o 
  -4  11   8      125.51       99.55     24.42 o 
  -3  11   8       61.59       53.07     20.30 o 
  -2  11   8       51.26       68.64     16.09 o 
  -1  11   8      399.06      416.68     40.82 o 
   0  11   8     1203.66     1271.00     36.54 o 
   1  11   8      524.28      507.87     46.78 o 
   2  11   8        5.63       13.82     11.92 o 
   3  11   8        3.36       12.57     13.15 o 
   4  11   8      117.31      116.59     19.92 o 
   5  11   8       78.10       60.18     24.55 o 
   6  11   8      188.58      171.57     43.78 o 
  -6  12   8        4.17      -13.01     26.98 o 
  -5  12   8      420.56      447.51     40.60 o 
  -4  12   8       39.51       49.28     24.49 o 
  -3  12   8      400.80      473.52     38.22 o 
  -2  12   8      124.82      101.48     18.17 o 
  -1  12   8        1.46        0.26     16.05 o 
   0  12   8        5.62        2.71     20.28 o 
   1  12   8      103.75       62.13     27.59 o 
   2  12   8      153.55      142.60     16.42 o 
   3  12   8      384.81      408.11     22.86 o 
   4  12   8        0.82       11.13     19.92 o 
   5  12   8       87.97      126.23     27.83 o 
   6  12   8        0.09      -41.98     31.18 o 
  -5  13   8        2.40        2.77     29.98 o 
  -4  13   8       20.99       20.29     23.90 o 
  -3  13   8      203.88      159.94     22.26 o 
  -2  13   8       69.20       77.94     17.98 o 
  -1  13   8      641.93      696.60     30.39 o 
   0  13   8       96.21      164.54     20.26 o 
   1  13   8       20.42       26.05     19.92 o 
   2  13   8      158.31      154.81     25.65 o 
   3  13   8        5.41        6.96     16.09 o 
   4  13   8       12.16       -1.62     21.61 o 
   5  13   8       16.74       31.18     24.59 o 
  -5  14   8       35.04       11.99     29.03 o 
  -4  14   8      234.55      293.63     34.49 o 
  -3  14   8       23.43        4.73     17.76 o 
  -2  14   8      254.30      232.19     32.96 o 
  -1  14   8       88.77       61.48     17.53 o 
   0  14   8       12.40       14.04     17.20 o 
   1  14   8      237.95      220.31     46.18 o 
   2  14   8      598.45      562.88     26.12 o 
   3  14   8       71.44       75.42     19.75 o 
   4  14   8      170.02      174.30     24.22 o 
   5  14   8       25.79       73.92     27.83 o 
  -4  15   8       49.11       40.55     26.62 o 
  -3  15   8        0.46       -5.69     17.53 o 
  -2  15   8      330.09      350.04     27.39 o 
  -1  15   8        9.93       25.39     17.06 o 
   0  15   8      787.85      877.33     43.15 o 
   1  15   8        4.86       -9.82     19.81 o 
   2  15   8      101.48      103.36     24.75 o 
   3  15   8        0.10       10.57     17.48 o 
   4  15   8       65.11       42.51     20.95 o 
  -4  16   8      171.51      170.75     32.95 o 
  -3  16   8        4.11        4.55     23.52 o 
  -2  16   8      265.01      236.57     26.09 o 
  -1  16   8        0.17        5.53     18.43 o 
   0  16   8        5.82      -13.65     35.38 o 
   1  16   8      187.80      152.32     39.58 o 
   2  16   8      241.00      187.10     41.98 o 
   3  16   8      176.93      197.72     32.55 o 
   4  16   8       51.89       37.81     20.95 o 
  -3  17   8       72.19       82.59     24.10 o 
  -2  17   8        1.60        9.29     26.50 o 
  -1  17   8      423.38      510.07     38.90 o 
   0  17   8       54.40       19.76     53.97 o 
   1  17   8      378.25      370.61     47.97 o 
   2  17   8        1.00       28.78     34.78 o 
   3  17   8        6.45       -2.16     20.41 o 
  -2  18   8        7.52       18.00     20.57 o 
  -1  18   8      151.74      150.34     28.69 o 
   0  18   8        1.82       -8.40     33.58 o 
   1  18   8       53.84       88.75     38.38 o 
   2  18   8        4.46       23.99     38.38 o 
  -7   0   9      130.06      164.31     44.38 o 
  -5   0   9       42.57       82.61     19.29 o 
  -3   0   9      642.02      605.06     30.74 o 
  -1   0   9     1686.27     1597.22    100.75 o 
   1   0   9      599.84      636.69     26.78 o 
   3   0   9      477.52      431.75     27.64 o 
   5   0   9       26.72       12.15     18.64 o 
   7   0   9       66.71      134.33     41.98 o 
  -7   1   9       24.35       47.88     27.47 o 
  -6   1   9      108.40      104.61     20.60 o 
  -5   1   9      573.47      648.12     51.56 o 
  -4   1   9      906.84      910.13     25.86 o 
  -3   1   9      389.48      409.28     18.77 o 
  -2   1   9     1272.48     1195.70     27.07 o 
  -1   1   9      184.32      193.25     13.50 o 
   0   1   9      126.41      134.32     11.79 o 
   1   1   9       12.39        3.03      7.71 o 
   2   1   9      294.06      255.74     14.77 o 
   3   1   9       29.14       16.86     10.45 o 
   4   1   9      409.75      407.91     33.41 o 
   5   1   9      229.59      246.46     20.53 o 
   6   1   9       40.73       27.77     44.38 o 
   7   1   9       26.32       29.98     33.58 o 
  -7   2   9       10.50       14.27     24.75 o 
  -6   2   9      289.79      281.54     25.28 o 
  -5   2   9        4.86       21.34     18.14 o 
  -4   2   9      117.57      104.91     15.11 o 
  -3   2   9       81.71       73.24     16.09 o 
  -2   2   9     1174.66     1140.39     40.94 o 
  -1   2   9       29.68       27.22     11.49 o 
   0   2   9     2127.56     2141.19     36.37 o 
   1   2   9      411.50      400.28     13.97 o 
   2   2   9     1394.29     1471.56     30.34 o 
   3   2   9       43.94       36.29     11.77 o 
   4   2   9        1.40        7.84     12.01 o 
   5   2   9       10.38        7.30     14.96 o 
   6   2   9        1.14       -2.65     17.48 o 
   7   2   9       31.18       26.39     34.78 o 
  -7   3   9        6.06       11.87     24.07 o 
  -6   3   9       25.34       44.94     21.02 o 
  -5   3   9       29.87       44.64     19.45 o 
  -4   3   9      722.23      741.13     35.86 o 
  -3   3   9       63.51       71.60     15.63 o 
  -2   3   9     1219.10     1280.61     32.41 o 
  -1   3   9       13.13       23.11     11.49 o 
   0   3   9       44.91       35.07      9.62 o 
   1   3   9      232.76      220.68     11.75 o 
   2   3   9       12.46       -6.56      9.17 o 
   3   3   9        4.92       -6.63     10.56 o 
   4   3   9      149.27      123.33     15.82 o 
   5   3   9       63.54       51.94     17.42 o 
   6   3   9        6.90      -10.33     17.53 o 
   7   3   9       25.28       19.19     25.19 o 
  -7   4   9       72.58       74.29     34.18 o 
  -6   4   9       72.53       68.93     23.63 o 
  -5   4   9       40.52       24.49     22.79 o 
  -4   4   9       13.20       13.83     30.58 o 
  -3   4   9       32.24       25.01     12.43 o 
  -2   4   9      206.67      208.72     25.17 o 
  -1   4   9      552.98      573.76     23.73 o 
   0   4   9      185.01      227.54     14.37 o 
   1   4   9      471.67      509.48     16.22 o 
   2   4   9      143.74      156.79     13.80 o 
   3   4   9      874.28      893.87     31.85 o 
   4   4   9      375.72      369.43     21.44 o 
   5   4   9        1.74       -1.46     14.95 o 
   6   4   9       96.78       75.77     21.16 o 
   7   4   9       23.24       57.75     27.55 o 
  -7   5   9       15.03       17.95     25.61 o 
  -6   5   9        2.27      -29.87     19.92 o 
  -5   5   9      205.48      204.55     26.13 o 
  -4   5   9        2.13        6.78     16.90 o 
  -3   5   9     1456.84     1461.02     46.44 o 
  -2   5   9       21.45       25.46     12.71 o 
  -1   5   9      992.64      993.68     29.28 o 
   0   5   9       57.13       59.34      9.53 o 
   1   5   9      607.93      634.02     21.06 o 
   2   5   9      803.18      781.44     24.03 o 
   3   5   9       57.57       57.90     13.09 o 
   4   5   9       47.47       62.66     17.60 o 
   5   5   9       68.66       89.17     19.92 o 
   6   5   9        5.46        7.36     18.12 o 
   7   5   9       57.08       73.56     27.95 o 
  -7   6   9       83.48       48.65     26.78 o 
  -6   6   9       28.42       27.96     34.78 o 
  -5   6   9      249.15      266.91     65.97 o 
  -4   6   9       56.95       79.76     21.00 o 
  -3   6   9        6.90        8.98     16.13 o 
  -2   6   9      678.63      652.26     32.78 o 
  -1   6   9      835.22      793.42     47.64 o 
   0   6   9     1489.58     1507.55     27.45 o 
   1   6   9      597.61      615.76     24.88 o 
   2   6   9      176.91      185.45     15.27 o 
   3   6   9      206.64      224.51     20.88 o 
   4   6   9      166.47      178.03     19.32 o 
   5   6   9      161.41      188.78     22.36 o 
   6   6   9        1.01      -27.78     26.90 o 
   7   6   9       16.37      -21.59     33.58 o 
  -7   7   9       43.63       53.37     31.78 o 
  -6   7   9       85.25       64.05     27.59 o 
  -5   7   9        1.65        5.95     22.37 o 
  -4   7   9     1050.79     1004.84     43.88 o 
  -3   7   9      720.61      729.14     36.35 o 
  -2   7   9     1521.18     1774.61     70.76 o 
  -1   7   9       52.75       47.33     12.29 o 
   0   7   9       11.86        9.06      8.98 o 
   1   7   9      247.52      255.97     14.47 o 
   2   7   9      904.11      849.05     31.51 o 
   3   7   9      281.59      272.56     20.81 o 
   4   7   9       63.07       76.05     27.25 o 
   5   7   9        2.63       16.49     17.83 o 
   6   7   9        9.02       18.84     20.01 o 
  -6   8   9      469.17      482.99     42.00 o 
  -5   8   9       87.47       61.85     35.38 o 
  -4   8   9       44.26       38.80     20.77 o 
  -3   8   9      156.90      181.35     29.38 o 
  -2   8   9      125.78       87.27     20.30 o 
  -1   8   9      604.87      606.11     25.74 o 
   0   8   9     2004.07     2074.03     37.54 o 
   1   8   9      247.93      271.81     15.20 o 
   2   8   9      164.54      203.84     15.71 o 
   3   8   9      263.35      253.40     20.52 o 
   4   8   9        0.02      -14.39     14.93 o 
   5   8   9       39.22       75.51     19.99 o 
   6   8   9       32.36       22.45     20.26 o 
  -6   9   9       17.58        5.03     25.64 o 
  -5   9   9      214.44      221.56     49.17 o 
  -4   9   9      239.97      248.92     29.68 o 
  -3   9   9      154.79      158.66     23.70 o 
  -2   9   9      738.46      719.31     36.20 o 
  -1   9   9     1137.03     1209.70     44.78 o 
   0   9   9      430.03      437.29     20.39 o 
   1   9   9      286.48      304.16     17.34 o 
   2   9   9        1.83      -12.59     11.28 o 
   3   9   9      438.90      411.66     24.97 o 
   4   9   9       74.07       83.90     19.23 o 
   5   9   9      131.90      171.56     22.88 o 
   6   9   9        0.31        6.27     24.16 o 
  -6  10   9        1.49      -37.13     24.75 o 
  -5  10   9       38.30       41.15     24.55 o 
  -4  10   9        1.51       -0.86     21.00 o 
  -3  10   9       26.52       18.65     19.81 o 
  -2  10   9       26.75       15.30     36.58 o 
  -1  10   9      218.25      250.46     31.05 o 
   0  10   9      351.74      410.14     24.58 o 
   1  10   9     1613.59     1677.84     42.78 o 
   2  10   9      182.39      163.19     16.24 o 
   3  10   9      264.29      277.66     22.53 o 
   4  10   9      108.75      108.52     20.01 o 
   5  10   9       16.85       -6.81     21.15 o 
   6  10   9        9.42       21.80     49.17 o 
  -6  11   9       32.82       61.02     30.88 o 
  -5  11   9       99.58       69.12     28.40 o 
  -4  11   9      150.34      171.22     28.69 o 
  -3  11   9      287.39      248.01     28.69 o 
  -2  11   9       27.43       24.90     19.29 o 
  -1  11   9       90.65       85.97     20.26 o 
   0  11   9        1.17        2.36     13.76 o 
   1  11   9      199.21      148.97     16.57 o 
   2  11   9        5.00       -7.16     14.76 o 
   3  11   9      110.07       81.38     16.28 o 
   4  11   9        9.59       -9.27     18.30 o 
   5  11   9        4.32        2.13     22.46 o 
  -5  12   9       15.87       -1.04     24.49 o 
  -4  12   9        0.10       22.16     24.92 o 
  -3  12   9       59.71       55.11     23.70 o 
  -2  12   9      102.93      117.63     23.75 o 
  -1  12   9       10.84      -18.52     18.25 o 
   0  12   9      775.48      728.40     30.81 o 
   1  12   9      204.99      244.30     25.86 o 
   2  12   9      493.28      486.44     27.85 o 
   3  12   9       64.73       51.12     21.68 o 
   4  12   9       65.27       92.99     25.27 o 
   5  12   9        1.51      -32.27     21.51 o 
  -5  13   9        0.97       -8.10     26.98 o 
  -4  13   9      160.76      155.29     31.24 o 
  -3  13   9       77.61      107.71     43.78 o 
  -2  13   9      678.48      702.68     33.14 o 
  -1  13   9       14.76       -6.03     14.96 o 
   0  13   9      169.15      172.95     21.21 o 
   1  13   9      116.95       84.23     22.46 o 
   2  13   9      135.94      154.55     20.51 o 
   3  13   9        1.24        7.28     14.82 o 
   4  13   9      281.00      297.81     31.79 o 
   5  13   9        6.99       -1.11     23.57 o 
  -4  14   9        7.13       47.23     28.80 o 
  -3  14   9       90.88       91.18     36.58 o 
  -2  14   9        1.03        8.05     19.14 o 
  -1  14   9      568.14      532.21     30.61 o 
   0  14   9      501.00      556.89     30.86 o 
   1  14   9      163.38      203.81     82.16 o 
   2  14   9      119.99      142.35     21.48 o 
   3  14   9        0.54       24.59     22.05 o 
   4  14   9        1.79      -11.18     22.46 o 
  -4  15   9       46.30       12.07     44.38 o 
  -3  15   9      823.96      743.94     47.02 o 
  -2  15   9        1.89       -2.12     18.87 o 
  -1  15   9       47.45       51.22     20.30 o 
   0  15   9        4.08       -4.80     30.58 o 
   1  15   9        8.48      -26.90     25.19 o 
   2  15   9        3.04        3.73     22.46 o 
   3  15   9      241.20      245.67     32.23 o 
   4  15   9       29.46       48.37     26.62 o 
  -3  16   9       32.32        5.87     37.78 o 
  -2  16   9       48.67       20.20     20.68 o 
  -1  16   9      283.19      313.05     28.18 o 
   0  16   9      285.05      353.76     33.43 o 
   1  16   9      246.89      285.54     40.78 o 
   2  16   9       25.29      -13.79     24.59 o 
   3  16   9      113.34       45.70     25.01 o 
  -2  17   9      152.47      136.19     25.50 o 
  -1  17   9       84.72       69.08     24.92 o 
   0  17   9        0.71        7.20     24.07 o 
   1  17   9       31.12       71.96     35.98 o 
   2  17   9       34.73       17.14     24.92 o 
   0  18   9       89.02       83.96     43.18 o 
  -6   0  10       58.98       43.18     32.38 o 
  -4   0  10      119.80      128.33     21.32 o 
  -2   0  10     1314.04     1366.35     42.82 o 
   0   0  10      206.72      212.31     20.66 o 
   2   0  10      538.47      561.99     30.26 o 
   4   0  10      492.76      537.89     37.78 o 
   6   0  10      276.58      316.63     45.58 o 
  -7   1  10       85.44       93.05     42.58 o 
  -6   1  10        4.16      -13.19     20.46 o 
  -5   1  10        8.41        7.70     15.50 o 
  -4   1  10      232.09      239.21     17.91 o 
  -3   1  10        0.63        1.16     10.61 o 
  -2   1  10       53.56       54.16     12.44 o 
  -1   1  10      186.42      168.85     14.16 o 
   0   1  10      920.23      906.66     34.10 o 
   1   1  10      230.36      267.58     38.98 o 
   2   1  10      510.24      505.26     20.05 o 
   3   1  10       49.06       39.17     12.56 o 
   4   1  10       18.88       20.78     13.51 o 
   5   1  10        8.12       13.20     14.45 o 
   6   1  10       29.01       17.28     19.17 o 
   7   1  10        0.16        4.68     25.01 o 
  -7   2  10        0.86        9.20     28.40 o 
  -6   2  10        0.67        6.92     33.14 o 
  -5   2  10      323.67      303.46     24.18 o 
  -4   2  10        1.90        0.90     13.12 o 
  -3   2  10      265.81      229.48     18.53 o 
  -2   2  10        2.20       16.27     11.03 o 
  -1   2  10      136.45      147.26     13.66 o 
   0   2  10       14.63       13.82      9.73 o 
   1   2  10       35.76       43.77     12.87 o 
   2   2  10      179.15      146.20     13.50 o 
   3   2  10      813.75      805.84     26.31 o 
   4   2  10      122.19      120.12     16.87 o 
   5   2  10        3.45       12.88     15.04 o 
   6   2  10        5.42      -19.30     18.97 o 
  -7   3  10      123.37       98.73     32.09 o 
  -6   3  10       60.37       45.90     24.77 o 
  -5   3  10       88.38       87.74     21.89 o 
  -4   3  10       29.53       40.38     19.07 o 
  -3   3  10       25.98        3.43     12.84 o 
  -2   3  10       53.25       38.13     13.81 o 
  -1   3  10      458.85      438.85     22.36 o 
   0   3  10      383.86      358.77     17.63 o 
   1   3  10     1084.20     1116.04     42.55 o 
   2   3  10       10.35       -5.64     10.65 o 
   3   3  10        4.64       11.35     12.42 o 
   4   3  10       79.26       88.42     16.17 o 
   5   3  10      179.05      200.67     20.90 o 
   6   3  10       50.82       63.41     21.48 o 
  -7   4  10        3.53       12.59     26.13 o 
  -6   4  10       36.29       41.53     37.18 o 
  -5   4  10       35.13       51.05     31.18 o 
  -4   4  10      309.99      313.09     27.83 o 
  -3   4  10      114.56       90.57     20.66 o 
  -2   4  10      242.28      245.44     19.51 o 
  -1   4  10      334.44      379.24     21.65 o 
   0   4  10       34.92       23.03     13.12 o 
   1   4  10      351.84      376.39     27.94 o 
   2   4  10      727.23      736.56     23.92 o 
   3   4  10     1321.18     1263.51     32.56 o 
   4   4  10      198.16      181.87     19.12 o 
   5   4  10      277.03      259.22     41.31 o 
   6   4  10       78.60       42.34     20.97 o 
  -6   5  10      100.59      134.07     29.97 o 
  -5   5  10        8.70       -3.62     20.30 o 
  -4   5  10        8.51        6.99     19.81 o 
  -3   5  10       73.47       84.88     28.78 o 
  -2   5  10      328.20      341.75     25.46 o 
  -1   5  10        5.73       16.65     13.32 o 
   0   5  10     1191.21     1149.65     33.62 o 
   1   5  10     1422.90     1381.71     41.27 o 
   2   5  10       16.43       18.55     13.76 o 
   3   5  10       22.54      -12.65     11.35 o 
   4   5  10       11.32        5.63     13.48 o 
   5   5  10        1.07        8.75     17.53 o 
   6   5  10      126.42       94.42     23.03 o 
  -6   6  10       67.83       37.09     25.51 o 
  -5   6  10       82.97       46.56     23.03 o 
  -4   6  10      207.70      199.94     27.32 o 
  -3   6  10      166.27      148.16     23.03 o 
  -2   6  10      558.49      593.77     46.78 o 
  -1   6  10      371.46      355.52     21.92 o 
   0   6  10      819.31      813.67     29.76 o 
   1   6  10      379.90      372.46     19.35 o 
   2   6  10      153.37      153.90     18.68 o 
   3   6  10      118.77      125.39     15.67 o 
   4   6  10      151.76      175.94     21.73 o 
   5   6  10      220.78      242.73     25.02 o 
   6   6  10      108.51      120.63     25.27 o 
  -6   7  10        3.29       42.70     27.04 o 
  -5   7  10        6.83       19.82     24.07 o 
  -4   7  10        0.22       -6.51     19.59 o 
  -3   7  10      256.21      237.97     60.57 o 
  -2   7  10      768.86      825.17     87.55 o 
  -1   7  10     1136.95     1111.15     51.57 o 
   0   7  10      512.93      527.35     26.06 o 
   1   7  10      932.72      899.75     27.18 o 
   2   7  10       43.54       34.82     14.93 o 
   3   7  10      388.71      443.39     22.82 o 
   4   7  10       53.65       75.72     18.67 o 
   5   7  10        1.34        2.50     18.53 o 
   6   7  10        3.09       -4.36     20.57 o 
  -6   8  10        0.88       10.76     27.38 o 
  -5   8  10       79.76       63.09     25.27 o 
  -4   8  10       25.84      -13.19     19.88 o 
  -3   8  10      149.92      162.87     42.58 o 
  -2   8  10       42.06       37.40     18.22 o 
  -1   8  10      260.53      278.19     27.55 o 
   0   8  10      823.61      816.23     33.41 o 
   1   8  10        5.07      -12.35     10.61 o 
   2   8  10        7.73        6.82     15.74 o 
   3   8  10      540.93      568.95     28.53 o 
   4   8  10        6.63       -9.52     16.58 o 
   5   8  10      130.59      119.66     23.19 o 
   6   8  10        2.59       14.98     20.68 o 
  -6   9  10       54.09       28.69     41.38 o 
  -5   9  10       20.23       72.13     44.98 o 
  -4   9  10       34.29       -7.10     21.61 o 
  -3   9  10        9.80      -27.15     18.10 o 
  -2   9  10      301.31      235.45     42.58 o 
  -1   9  10      392.88      374.33     29.65 o 
   0   9  10      128.78      176.68     16.29 o 
   1   9  10      298.52      334.11     23.92 o 
   2   9  10      801.37      807.91     70.76 o 
   3   9  10       13.88       42.55     21.61 o 
   4   9  10       27.23       37.27     18.23 o 
   5   9  10        0.06       -4.91     17.79 o 
  -5  10  10        7.44      -21.13     24.16 o 
  -4  10  10      395.40      398.94     37.20 o 
  -3  10  10      232.06      192.34     49.77 o 
  -2  10  10       77.92       64.65     22.00 o 
  -1  10  10        0.33       -4.10     18.22 o 
   0  10  10      163.08      151.25     19.10 o 
   1  10  10       70.72       76.34     14.82 o 
   2  10  10      105.92      129.37     27.67 o 
   3  10  10       30.10       35.12     56.37 o 
   4  10  10      444.23      426.97     45.80 o 
   5  10  10       32.16       30.84     22.82 o 
  -5  11  10       10.12       -5.78     26.13 o 
  -4  11  10       44.99       48.27     26.99 o 
  -3  11  10        8.76       20.25     35.98 o 
  -2  11  10      201.91      209.73     27.47 o 
  -1  11  10      364.64      361.80     60.57 o 
   0  11  10       44.67       68.59     17.50 o 
   1  11  10      170.51      182.89     18.40 o 
   2  11  10       49.04       41.62     17.35 o 
   3  11  10        1.06      -18.04     21.15 o 
   4  11  10       14.33      -23.42     18.36 o 
   5  11  10      110.60      115.34     28.40 o 
  -5  12  10       61.88       15.52     62.37 o 
  -4  12  10       17.43       11.95     23.63 o 
  -3  12  10      131.77      105.44     25.36 o 
  -2  12  10       29.13       31.01     22.85 o 
  -1  12  10       30.58       47.74     25.19 o 
   0  12  10        0.23       -6.15     16.15 o 
   1  12  10      114.70      131.95     33.93 o 
   2  12  10        0.28       -4.71     16.06 o 
   3  12  10      170.58      214.53     47.97 o 
   4  12  10       14.97       30.58     22.90 o 
  -4  13  10        0.04        2.75     26.25 o 
  -3  13  10       36.51       27.94     26.39 o 
  -2  13  10       11.60       28.81     25.19 o 
  -1  13  10       50.87       63.57     23.75 o 
   0  13  10       74.39       62.70     19.51 o 
   1  13  10      204.26      252.87     32.46 o 
   2  13  10        1.04        6.46     17.93 o 
   3  13  10      168.99      235.12     25.00 o 
   4  13  10        3.05       10.79     35.98 o 
  -4  14  10      127.17      157.81     58.17 o 
  -3  14  10        8.61       19.21     24.49 o 
  -2  14  10      311.43      248.74     32.25 o 
  -1  14  10        5.31       -4.80     33.58 o 
   0  14  10        0.73       -1.22     17.13 o 
   1  14  10       15.83       19.07     18.10 o 
   2  14  10       30.22        5.18     18.53 o 
   3  14  10       27.89       37.72     26.25 o 
  -3  15  10        0.07      -21.71     25.61 o 
  -2  15  10       80.57       65.31     46.78 o 
  -1  15  10        8.12       16.69     19.13 o 
   0  15  10      405.60      440.95     38.98 o 
   1  15  10        0.01      -14.72     23.22 o 
   2  15  10       95.69      124.91     24.42 o 
   3  15  10       63.09       96.09     28.69 o 
  -2  16  10      104.68      118.54     37.18 o 
  -1  16  10       38.43       45.43     22.59 o 
   0  16  10       30.44      -11.99     26.39 o 
   1  16  10       14.16       37.12     26.70 o 
   2  16  10       59.90       50.91     26.70 o 
  -5   0  11       29.35        6.00     28.78 o 
  -3   0  11       43.63       40.91     19.07 o 
  -1   0  11       17.05        8.27     16.52 o 
   1   0  11      368.34      374.20     41.98 o 
   3   0  11      263.96      251.87     26.22 o 
   5   0  11       17.87       17.65     23.39 o 
  -6   1  11        4.67      -10.25     31.18 o 
  -5   1  11       32.91       42.61     18.12 o 
  -4   1  11      110.38       99.08     16.48 o 
  -3   1  11      184.16      241.59     21.81 o 
  -2   1  11      355.98      386.71     20.21 o 
  -1   1  11      290.72      311.64     18.34 o 
   0   1  11       70.90       87.58     19.92 o 
   1   1  11      243.27      223.96     29.98 o 
   2   1  11        1.41        1.03     18.10 o 
   3   1  11      197.54      197.09     17.48 o 
   4   1  11        2.71        7.53     14.05 o 
   5   1  11       84.12       75.42     18.59 o 
   6   1  11        1.43      -14.66     18.39 o 
  -6   2  11      208.45      240.18     49.77 o 
  -5   2  11        0.47       12.12     16.59 o 
  -4   2  11      115.14      120.01     19.05 o 
  -3   2  11       27.52        6.56     12.41 o 
  -2   2  11        3.73       18.72     15.79 o 
  -1   2  11      114.86      125.57     15.42 o 
   0   2  11      290.51      351.20     22.26 o 
   1   2  11      132.78      146.13     24.07 o 
   2   2  11       44.79       56.40     20.77 o 
   3   2  11       79.19       97.19     15.47 o 
   4   2  11       54.64       40.91     15.25 o 
   5   2  11       84.51       99.75     18.97 o 
   6   2  11        0.17        1.30     20.57 o 
  -6   3  11       20.30       34.95     20.08 o 
  -5   3  11        6.24       -5.60     15.84 o 
  -4   3  11      437.73      436.72     33.04 o 
  -3   3  11       25.15       31.97     15.50 o 
  -2   3  11      360.19      383.53     20.03 o 
  -1   3  11       13.92       -4.41     11.28 o 
   0   3  11      238.88      282.92     21.18 o 
   1   3  11       29.78       12.57     18.60 o 
   2   3  11      312.39      281.97     21.87 o 
   3   3  11       36.71       23.06     16.76 o 
   4   3  11       20.40       12.17     15.01 o 
   5   3  11       12.52       25.43     17.26 o 
   6   3  11        1.25      -27.35     18.23 o 
  -6   4  11       42.75       32.28     24.42 o 
  -5   4  11      148.92      176.52     27.83 o 
  -4   4  11        5.95      -12.81     24.59 o 
  -3   4  11        4.25       12.28     17.57 o 
  -2   4  11        0.92      -18.23     13.38 o 
  -1   4  11      104.15       60.11     15.69 o 
   0   4  11      133.45      120.60     22.18 o 
   1   4  11      937.27      990.01     43.67 o 
   2   4  11      180.82      164.62     18.86 o 
   3   4  11       34.55       75.99     19.16 o 
   4   4  11      101.56       97.02     17.83 o 
   5   4  11       39.93       30.07     20.10 o 
   6   4  11       21.94        5.41     22.76 o 
  -6   5  11        4.52      -40.69     36.58 o 
  -5   5  11      127.46      137.95     31.78 o 
  -4   5  11       63.02       88.69     26.99 o 
  -3   5  11      661.33      662.06     38.38 o 
  -2   5  11       45.74       31.81     19.45 o 
  -1   5  11     1748.94     1807.28     52.82 o 
   0   5  11      313.56      322.50     22.14 o 
   1   5  11      141.81      197.82     25.40 o 
   2   5  11      218.91      198.68     20.81 o 
   3   5  11       11.56       24.14     16.76 o 
   4   5  11       73.31       92.12     17.47 o 
   5   5  11       23.58        5.11     18.13 o 
   6   5  11        4.05       34.93     26.89 o 
  -6   6  11       82.15      152.59     32.45 o 
  -5   6  11      236.47      249.61     31.59 o 
  -4   6  11       17.51       23.55     35.38 o 
  -3   6  11       94.13       81.02     44.38 o 
  -2   6  11      424.19      377.95     31.34 o 
  -1   6  11       26.50       23.40     18.23 o 
   0   6  11      398.71      381.43     38.16 o 
   1   6  11      164.50      165.97     26.29 o 
   2   6  11        1.64       -7.35     15.13 o 
   3   6  11       16.30       11.90     20.33 o 
   4   6  11        7.44       12.75     17.21 o 
   5   6  11        0.36       -8.41     19.15 o 
   6   6  11       47.15       -1.01     27.32 o 
  -6   7  11       20.08       20.81     28.50 o 
  -5   7  11      149.62      100.34     27.91 o 
  -4   7  11      483.35      513.60     38.41 o 
  -3   7  11       15.23       10.70     22.79 o 
  -2   7  11      296.62      368.33     70.16 o 
  -1   7  11       11.12       16.19     18.66 o 
   0   7  11        5.73        5.15     14.51 o 
   1   7  11        4.31        8.45     19.92 o 
   2   7  11       15.04       13.10     16.02 o 
   3   7  11        3.40       10.59     16.94 o 
   4   7  11       18.07        1.27     17.82 o 
   5   7  11       26.15       13.62     19.61 o 
  -5   8  11      158.49      177.81     30.83 o 
  -4   8  11      435.54      498.27     37.56 o 
  -3   8  11      908.50      922.43     44.73 o 
  -2   8  11       62.78       57.01     21.61 o 
  -1   8  11        3.00       -2.51     17.75 o 
   0   8  11       23.22       13.97     15.45 o 
   1   8  11      104.74      106.80     23.99 o 
   2   8  11       46.53       72.09     18.93 o 
   3   8  11        0.57       12.77     32.98 o 
   4   8  11        0.39      -33.72     22.48 o 
   5   8  11        2.97       -2.54     20.20 o 
  -5   9  11       36.52       45.69     26.98 o 
  -4   9  11      251.56      299.68     55.17 o 
  -3   9  11      434.05      495.13     42.58 o 
  -2   9  11      801.24      719.67     74.36 o 
  -1   9  11     1036.90      914.39     58.77 o 
   0   9  11      120.21      116.53     24.16 o 
   1   9  11       57.00       63.91     17.31 o 
   2   9  11        7.24        2.43     16.43 o 
   3   9  11       17.68       10.19     29.38 o 
   4   9  11        0.64       17.57     25.06 o 
   5   9  11        1.08      -18.43     19.22 o 
  -5  10  11       73.74      118.54     31.34 o 
  -4  10  11       34.46       19.79     28.19 o 
  -3  10  11      129.14      147.40     27.32 o 
  -2  10  11       83.22       95.26     29.38 o 
  -1  10  11      212.35      212.78     28.19 o 
   0  10  11      138.85      178.13     44.38 o 
   1  10  11      417.82      428.02     26.80 o 
   2  10  11       66.06      101.19     24.49 o 
   3  10  11      181.54      231.77     32.38 o 
   4  10  11       26.56       54.36     25.64 o 
   5  10  11        5.94       43.18     27.65 o 
  -4  11  11       40.29       53.34     25.77 o 
  -3  11  11       95.60      105.54     27.32 o 
  -2  11  11      102.36       96.46     26.62 o 
  -1  11  11      411.36      390.07     33.80 o 
   0  11  11       88.23      112.05     25.77 o 
   1  11  11        0.27        6.09     16.71 o 
   2  11  11        1.20       32.38     47.97 o 
   3  11  11        1.04       17.56     23.57 o 
   4  11  11       17.09      -28.23     34.78 o 
  -4  12  11       75.84       86.00     28.33 o 
  -3  12  11       69.93       72.48     26.13 o 
  -2  12  11       39.73       -5.66     22.18 o 
  -1  12  11        0.93      -12.67     35.98 o 
   0  12  11      387.49      449.12     36.44 o 
   1  12  11        0.44      -21.51     14.34 o 
   2  12  11      213.30      249.81     25.51 o 
   3  12  11        1.07       39.94     32.38 o 
   4  12  11       10.55       -3.00     27.14 o 
  -3  13  11       12.00        4.55     27.59 o 
  -2  13  11      367.60      395.13     38.05 o 
  -1  13  11        8.84      -21.49     21.61 o 
   0  13  11       76.12      120.28     26.70 o 
   1  13  11       15.14      -15.37     16.98 o 
   2  13  11       41.51       22.44     19.82 o 
   3  13  11        4.14       25.46     26.99 o 
  -3  14  11       31.09       18.62     40.18 o 
  -2  14  11        0.71      -13.55     34.78 o 
  -1  14  11       49.63       74.91     62.97 o 
   0  14  11       12.10       51.73     26.25 o 
   1  14  11       16.70       21.22     19.51 o 
   2  14  11       21.70       60.68     22.73 o 
  -2  15  11        6.23       16.53     26.78 o 
  -1  15  11      123.14      114.59     56.37 o 
   0  15  11        0.24       18.58     25.01 o 
   1  15  11        0.95       26.54     21.34 o 
  -6   0  12       21.76       40.78     35.98 o 
  -4   0  12      181.82      202.09     44.98 o 
  -2   0  12      567.52      624.87     49.17 o 
   0   0  12       93.60      107.94     34.78 o 
   2   0  12       40.65       -3.60     28.78 o 
   4   0  12      173.19      127.68     39.58 o 
  -6   1  12       84.39       55.63     32.98 o 
  -5   1  12        4.72       -5.77     22.71 o 
  -4   1  12       70.85       94.64     25.70 o 
  -3   1  12       13.76      -14.50     13.46 o 
  -2   1  12       53.36       28.56     13.61 o 
  -1   1  12       43.01       36.24     13.62 o 
   0   1  12      500.51      483.46     34.34 o 
   1   1  12       28.69       29.45     47.97 o 
   2   1  12      356.33      337.05     41.38 o 
   3   1  12        1.16       20.79     22.85 o 
   4   1  12       59.11       40.26     16.84 o 
   5   1  12        8.04      -17.37     16.45 o 
  -6   2  12        5.79       29.47     26.46 o 
  -5   2  12       17.36        7.36     17.43 o 
  -4   2  12       11.78      -15.78     16.38 o 
  -3   2  12      222.46      206.35     22.50 o 
  -2   2  12       43.27       50.88     14.18 o 
  -1   2  12      162.38      225.97     18.05 o 
   0   2  12        6.77       -4.08     21.59 o 
   1   2  12       28.04       19.21     20.30 o 
   2   2  12        7.50        8.95     30.58 o 
   3   2  12       18.20       27.59     25.01 o 
   4   2  12       25.68       23.68     19.75 o 
   5   2  12       89.96      141.94     21.44 o 
  -6   3  12       11.89       25.85     20.78 o 
  -5   3  12       84.32      102.52     21.32 o 
  -4   3  12       10.57        4.13     18.22 o 
  -3   3  12       46.19       83.67     18.67 o 
  -2   3  12       27.10       37.48     13.79 o 
  -1   3  12      432.54      407.76     39.01 o 
   0   3  12       24.59       26.14     20.30 o 
   1   3  12      476.18      470.01     35.59 o 
   2   3  12      195.53      174.16     29.25 o 
   3   3  12      133.17      175.73     38.38 o 
   4   3  12       24.47       29.28     20.26 o 
   5   3  12       14.52       12.60     20.77 o 
  -5   4  12        1.15      -24.48     16.32 o 
  -4   4  12      212.32      184.67     29.03 o 
  -3   4  12      242.97      289.55     29.65 o 
  -2   4  12      225.81      218.05     18.87 o 
  -1   4  12      130.21      134.59     19.15 o 
   0   4  12        2.43       18.04     20.30 o 
   1   4  12      194.29      175.63     39.58 o 
   2   4  12        5.00      -25.46     20.99 o 
   3   4  12      226.34      279.13     59.37 o 
   4   4  12      164.72      158.43     23.49 o 
   5   4  12       95.53       98.17     22.49 o 
  -5   5  12       13.74       11.06     23.90 o 
  -4   5  12       11.72       13.86     35.98 o 
  -3   5  12       12.47        4.90     20.30 o 
  -2   5  12      315.78      242.79     28.33 o 
  -1   5  12      470.25      452.50     26.54 o 
   0   5  12       41.67       45.70     20.77 o 
   1   5  12        5.09      -23.05     19.79 o 
   2   5  12      357.29      370.92     36.58 o 
   3   5  12        3.49       -0.40     21.30 o 
   4   5  12        0.99       -8.35     20.37 o 
   5   5  12        2.93       -9.03     20.71 o 
  -5   6  12       21.75       16.20     38.38 o 
  -4   6  12      272.48      262.91     31.39 o 
  -3   6  12       41.53        9.32     21.86 o 
  -2   6  12       79.32       41.71     23.39 o 
  -1   6  12       19.15       19.19     19.51 o 
   0   6  12        1.69       18.48     20.66 o 
   1   6  12       12.09        8.58     26.39 o 
   2   6  12       28.43      -10.70     21.86 o 
   3   6  12      190.08      214.61     24.86 o 
   4   6  12       83.52       78.16     23.30 o 
   5   6  12      143.73      146.93     47.38 o 
  -5   7  12       26.36        1.85     24.16 o 
  -4   7  12      148.29      157.77     28.69 o 
  -3   7  12       22.36       55.40     24.42 o 
  -2   7  12      238.75      192.84     27.95 o 
  -1   7  12      165.64      132.20     24.55 o 
   0   7  12        9.47       -4.72     19.92 o 
   1   7  12      692.93      725.03     41.92 o 
   2   7  12      141.91      122.34     27.10 o 
   3   7  12      162.57      224.87     31.80 o 
   4   7  12        2.52      -34.14     22.76 o 
   5   7  12        0.47      -19.41     26.51 o 
  -5   8  12        1.60       -4.00     25.01 o 
  -4   8  12       16.96       22.66     23.70 o 
  -3   8  12       96.43      127.38     28.33 o 
  -2   8  12      249.95      306.59     73.76 o 
  -1   8  12      235.19      250.78     29.25 o 
   0   8  12        0.17        3.00     20.35 o 
   1   8  12        7.22       -1.08     21.61 o 
   2   8  12        0.41      -29.38     21.20 o 
   3   8  12       18.10       28.77     19.19 o 
   4   8  12        9.58       16.16     25.36 o 
  -4   9  12        0.91        7.20     24.20 o 
  -3   9  12      280.59      276.82     32.58 o 
  -2   9  12        0.23       33.00     23.70 o 
  -1   9  12       65.85       50.11     55.77 o 
   0   9  12      318.92      345.05     73.76 o 
   1   9  12        1.68        6.54     21.61 o 
   2   9  12       61.77       72.46     27.55 o 
   3   9  12       87.36       88.86     27.64 o 
   4   9  12       83.63       48.88     40.18 o 
  -4  10  12       11.21       25.30     26.98 o 
  -3  10  12        1.20        6.56     23.89 o 
  -2  10  12       57.88       25.83     23.70 o 
  -1  10  12       47.07       55.98     23.31 o 
   0  10  12      163.28      123.65     26.70 o 
   1  10  12       25.11       50.37     37.18 o 
   2  10  12       48.53       71.96     40.78 o 
   3  10  12       86.93       57.98     34.78 o 
   4  10  12       84.54      115.10     52.77 o 
  -3  11  12       10.66      -10.79     23.75 o 
  -2  11  12       29.11       58.26     41.38 o 
  -1  11  12       30.76       74.98     43.18 o 
   0  11  12      117.67      100.56     26.70 o 
   1  11  12       80.54       23.99     39.58 o 
   2  11  12      119.35      110.49     27.32 o 
   3  11  12        4.82      -31.55     24.59 o 
  -3  12  12      120.64      111.79     30.74 o 
  -2  12  12        4.34      -22.47     24.07 o 
  -1  12  12      101.17      164.07     36.58 o 
   0  12  12       18.95        6.99     22.46 o 
   1  12  12        0.56      -31.18     35.98 o 
   2  12  12        0.32       13.03     24.20 o 
   3  12  12      304.27      367.87     76.76 o 
  -2  13  12        0.58      -24.86     23.31 o 
  -1  13  12       82.30       60.89     42.58 o 
   0  13  12        6.01      -14.52     23.57 o 
   1  13  12      407.30      344.22     56.37 o 
   2  13  12       60.45      127.96     34.78 o 
  -1  14  12      104.70      101.19     30.03 o 
   0  14  12       41.61       39.81     26.70 o 
   1  14  12       24.50       15.59     40.78 o 
  -5   0  13      105.26       79.16     38.38 o 
  -3   0  13      132.88      172.77     37.18 o 
  -1   0  13       92.09      119.94     37.18 o 
   1   0  13      354.93      325.03     46.78 o 
   3   0  13        1.34       43.18     35.98 o 
   5   0  13       18.41       61.17     47.97 o 
  -5   1  13        2.87       17.45     25.40 o 
  -4   1  13       14.26       -3.83     22.95 o 
  -3   1  13       74.06       78.78     16.14 o 
  -2   1  13        8.57       -0.41     14.16 o 
  -1   1  13      314.86      322.63     32.64 o 
   0   1  13       19.33       17.26     21.61 o 
   1   1  13       45.66       24.41     23.39 o 
   2   1  13        2.36      -11.99     22.05 o 
   3   1  13       65.33       61.51     30.58 o 
   4   1  13       18.89       -7.49     27.55 o 
   5   1  13       10.95       14.54     37.78 o 
  -5   2  13       18.21       26.94     20.17 o 
  -4   2  13       96.61      109.96     21.92 o 
  -3   2  13       41.87       42.69     18.46 o 
  -2   2  13       73.22       82.76     16.26 o 
  -1   2  13        6.42      -11.85     20.77 o 
   0   2  13       26.57       37.85     31.78 o 
   1   2  13       27.13       15.22     22.00 o 
   2   2  13       63.49       79.31     26.70 o 
   3   2  13       27.70       28.78     25.44 o 
   4   2  13        3.07       -4.26     28.78 o 
   5   2  13        9.00       22.77     31.79 o 
  -5   3  13        2.17      -24.60     18.81 o 
  -4   3  13        1.00        0.72     17.53 o 
  -3   3  13        2.00       -4.47     16.71 o 
  -2   3  13      115.14      133.32     23.72 o 
  -1   3  13        2.87       15.29     46.78 o 
   0   3  13      493.44      484.55     36.47 o 
   1   3  13       31.31       32.27     27.59 o 
   2   3  13       57.58       47.38     24.59 o 
   3   3  13        4.76      -14.29     24.16 o 
   4   3  13       27.80       30.23     28.78 o 
   5   3  13       63.03       48.09     31.79 o 
  -5   4  13       76.66       72.87     22.34 o 
  -4   4  13       52.92       35.33     26.42 o 
  -3   4  13       94.74       90.09     21.06 o 
  -2   4  13      210.69      243.23     23.09 o 
  -1   4  13       35.56       19.16     17.62 o 
   0   4  13        1.08       43.16     23.22 o 
   1   4  13        2.56       -2.40     22.05 o 
   2   4  13       48.44       38.13     24.16 o 
   3   4  13      121.90      128.96     30.95 o 
   4   4  13       52.57       40.18     30.53 o 
  -4   5  13        8.99       -1.87     19.40 o 
  -3   5  13      340.99      309.62     34.28 o 
  -2   5  13       15.37       20.95     17.42 o 
  -1   5  13      304.70      323.43     26.26 o 
   0   5  13       42.55       44.29     23.31 o 
   1   5  13      153.20      160.62     27.95 o 
   2   5  13       34.41       -0.02     24.16 o 
   3   5  13       66.70       52.82     32.38 o 
   4   5  13        6.33      -15.66     28.17 o 
  -4   6  13        7.31      -17.67     25.27 o 
  -3   6  13      200.18      154.62     29.18 o 
  -2   6  13       43.81       15.48     22.00 o 
  -1   6  13        4.07       15.59     21.20 o 
   0   6  13        8.03       47.60     41.38 o 
   1   6  13        1.53      -14.39     22.05 o 
   2   6  13       47.40       49.69     40.78 o 
   3   6  13        6.20       -8.43     27.47 o 
   4   6  13       35.23       22.64     61.77 o 
  -4   7  13       98.32       99.82     29.65 o 
  -3   7  13        4.03        8.27     26.99 o 
  -2   7  13       23.28       21.24     23.22 o 
  -1   7  13        1.78       10.55     20.77 o 
   0   7  13       50.31      100.65     26.70 o 
   1   7  13       27.38       52.61     25.01 o 
   2   7  13       27.44       12.47     25.06 o 
   3   7  13       89.73      149.11     34.28 o 
   4   7  13       40.41       13.10     36.58 o 
  -4   8  13       21.05        7.28     25.40 o 
  -3   8  13       18.98        8.87     52.77 o 
  -2   8  13       17.90       -1.53     23.31 o 
  -1   8  13        0.21       -3.60     21.20 o 
   0   8  13        4.37       41.98     34.78 o 
   1   8  13        1.37        6.27     24.42 o 
   2   8  13        7.13      -25.23     24.55 o 
   3   8  13       24.37       46.01     30.39 o 
  -3   9  13      262.50      235.74     33.80 o 
  -2   9  13       22.75       57.61     26.25 o 
  -1   9  13      152.05      151.34     28.40 o 
   0   9  13       22.95       61.17     39.58 o 
   1   9  13        5.96       14.39     37.18 o 
   2   9  13       28.61        5.01     26.70 o 
   3   9  13        0.97      -40.78     39.58 o 
  -3  10  13       43.28       33.16     26.25 o 
  -2  10  13        4.73       -3.18     24.55 o 
  -1  10  13       14.29       35.20     24.16 o 
   0  10  13        1.57       52.77     37.18 o 
   1  10  13       94.89       73.16     41.98 o 
   2  10  13       25.96       34.78     39.58 o 
   3  10  13        1.09       56.37     44.38 o 
  -2  11  13       45.43       71.28     29.25 o 
  -1  11  13       37.43       32.11     25.61 o 
   0  11  13       63.62       55.17     37.18 o 
   1  11  13       37.45       23.99     37.18 o 
   2  11  13      139.30      160.72     50.37 o 
  -1  12  13       19.81       -4.56     25.86 o 
   0  12  13        3.45       34.78     35.98 o 
   1  12  13        0.11        0.00     34.78 o 
  -4   0  14      161.17       76.76     38.38 o 
  -2   0  14      286.30      266.26     46.78 o 
   0   0  14      198.30      254.27     47.97 o 
   2   0  14       33.98       52.77     37.18 o 
   4   0  14        6.41       29.98     44.38 o 
  -4   1  14       13.01       14.19     19.58 o 
  -3   1  14       11.11        9.68     16.78 o 
  -2   1  14       19.87       35.49     18.87 o 
  -1   1  14        0.03       -2.40     22.90 o 
   0   1  14       77.25       61.25     26.13 o 
   1   1  14       23.05        1.96     23.99 o 
   2   1  14      109.34       91.51     28.33 o 
   3   1  14       80.49       73.78     30.50 o 
   4   1  14       69.81       42.01     58.77 o 
  -4   2  14        0.04       13.17     26.57 o 
  -3   2  14       84.19       81.56     22.16 o 
  -2   2  14       10.29       -1.66     18.23 o 
  -1   2  14       89.74      112.11     27.95 o 
   0   2  14        0.21      -18.49     29.98 o 
   1   2  14      208.55      214.69     32.64 o 
   2   2  14        6.76       25.62     25.61 o 
   3   2  14       29.07       -0.04     48.57 o 
   4   2  14       46.97       31.26     31.24 o 
  -4   3  14        0.12        9.43     20.09 o 
  -3   3  14        2.30       21.14     19.31 o 
  -2   3  14        0.31        3.88     18.67 o 
  -1   3  14       23.99       19.82     33.58 o 
   0   3  14       95.43      110.72     29.25 o 
   1   3  14       42.30       29.96     24.92 o 
   2   3  14        7.64       -6.60     27.14 o 
   3   3  14       26.04       18.16     27.55 o 
  -4   4  14       13.11      -11.65     20.68 o 
  -3   4  14       51.33        7.31     28.52 o 
  -2   4  14       13.29       17.31     23.31 o 
  -1   4  14       13.99        6.69     23.31 o 
   0   4  14       26.67       11.83     23.89 o 
   1   4  14        8.23       -7.54     22.46 o 
   2   4  14       19.69      -13.19     24.59 o 
   3   4  14        8.20      -15.42     57.57 o 
  -3   5  14       83.75       46.98     20.75 o 
  -2   5  14       31.86       42.23     25.86 o 
  -1   5  14        3.40       15.59     33.58 o 
   0   5  14       69.26       67.66     27.55 o 
   1   5  14        0.51        3.14     25.40 o 
   2   5  14       11.70       16.58     26.70 o 
   3   5  14        1.03        1.92     28.40 o 
  -3   6  14        1.05       -4.75     18.87 o 
  -2   6  14       43.57        3.94     23.99 o 
  -1   6  14       24.05       -3.60     35.98 o 
   0   6  14       68.32       10.67     25.40 o 
   1   6  14       12.03        3.32     25.40 o 
   2   6  14        1.37      -36.63     24.42 o 
   3   6  14       17.21       -0.90     30.10 o 
  -3   7  14       17.19       20.39     26.98 o 
  -2   7  14        8.40        9.00     25.19 o 
  -1   7  14       86.86       75.56     39.58 o 
   0   7  14       97.84       50.37     37.18 o 
   1   7  14      110.91       88.65     29.98 o 
   2   7  14        8.68      -31.66     25.27 o 
  -2   8  14        5.76       -5.49     24.92 o 
  -1   8  14      116.91      148.72     44.38 o 
   0   8  14       38.54       32.38     37.18 o 
   1   8  14       70.03       26.39     40.78 o 
   2   8  14       13.16       -1.20     27.14 o 
  -2   9  14        8.59       -2.40     34.78 o 
  -1   9  14       27.39       49.17     35.98 o 
   0   9  14       10.12       13.19     39.58 o 
   1   9  14       31.38      118.74     46.78 o 
   0  10  14       17.99       55.17     39.58 o 
  -3   0  15        7.14       -3.60     37.18 o 
  -1   0  15       33.40       43.18     39.58 o 
   1   0  15        3.20       49.17     40.78 o 
  -3   1  15       65.25       35.98     39.58 o 
  -2   1  15        3.60       42.87     26.25 o 
  -1   1  15        2.36       -7.80     22.90 o 
   0   1  15        2.44        3.00     26.29 o 
   1   1  15        0.45        0.63     26.62 o 
   2   1  15        2.79       11.28     28.17 o 
  -2   2  15      135.26      114.87     30.50 o 
  -1   2  15       25.76      -13.04     26.99 o 
   0   2  15        0.21       -2.09     24.92 o 
   1   2  15        3.46      -37.51     25.01 o 
   2   2  15        0.59      -41.43     38.98 o 
  -2   3  15      104.14      130.73     41.98 o 
  -1   3  15        2.00       11.38     25.86 o 
   0   3  15       68.39      111.83     30.95 o 
   1   3  15        7.75       26.42     27.95 o 
   2   3  15       40.03       69.25     30.95 o 
  -2   4  15       15.45        8.40     35.98 o 
  -1   4  15       19.39      -31.87     56.37 o 
   0   4  15        4.25       -1.38     25.40 o 
   1   4  15       87.32       79.77     30.88 o 
   2   4  15       80.37       49.54     32.19 o 
  -2   5  15        3.71      -40.78     35.98 o 
  -1   5  15       84.21       83.96     43.18 o 
   0   5  15       37.71       62.02     27.55 o 
   1   5  15       59.45       77.52     78.56 o 
  -1   6  15       23.79        4.80     34.78 o 
   0   6  15       36.47       47.97     39.58 o 
   1   6  15        0.84        2.29     28.40 o 
                                                 
